# Supplementary material for: Longitudinal Analysis of Antibody Responses to the mRNA BNT162b2 Vaccine in Patients Undergoing Maintenance Hemodialysis: A 6-Month Follow-Up
Source: Front Med (Lausanne). 2021 Dec 24;8:796676. doi: 10.3389/fmed.2021.796676 (PMC8740691; doi:10.3389/fmed.2021.796676)
Supplement: Supplementary file 2 [file Table_1.XLSX]

## Sheet: data patients t0, t1, t2
Participant ID	Age	Sex	t0_IgM_ODnorm	t0_IgM_Positivity	t0_IgG_cODnorm	t0_IgG_Positivity	t0_IgA_cODnorm	t0_IgA_Positivity	t1_IgM_ODnorm	t1_IgM_Positivity	t1_IgG_cODnorm	t1_IgG_Positivity	t1_IgA_cODnorm	t1_IgA_Positivity	t2_IgM_ODnorm	t2_IgM_Positivity	t2_IgG_cODnorm	t2_IgG_Positivity	t2_IgA_cODnorm	t2_IgA_Positivity	t0-IgG_Anti-N (commercial Kit)	Height(cm)	Weight(Kg)	BMI (kg/m2)	Diabetes/ Endocrine D.	Cardiovascular D.	Hypertension	Congenic or acquired Immunodeficiency	Pulmonary Chronic D.	Hepatic Chronic D.	Kidney Chronic D.	Rheumatologic D.	Organ Transplant	Keep the transplant?	Statins (p.ex. sinvastatina, atorvastatina	Angiotensin converting enzyme (ACE2) inhibitors (p.ex. captopril, lisinopril, perindopril)	Angiotensin II receptor blockers (p.ex. losartan, irbesartan)	Non-steroidal anti-inflammatory drugs (NSAIDs) (p.ex. ibuprofen, diclofenac)	Corticosteroids	Other Immunossupressors	Chemotherapy	Antithrombotic drugs (p.ex. aspirin, clopidogrel, varfarin, eliquis)	Insulina	Antivirals (ex. remdesivir, ritonavir, lopinavir, favipiravir, umifenovir)	Which Immunossupressors	which antivirals	kt/v	Time in Hemodyalisis (months)	Transplant (Yes/No)
Patient_1	90	M	0.120216	0	0.160688	0	0.237294	0	0.128205	0	0.13175	0	0.27856	0	0.174391	0	0.178687	0	0.695304	0	< 0.1	180	80	24.6914	1	1	1	0	0	0	1	1	0	0	1	0	0	0	0	0	0	1	0	0	0	0	1.52	117	0
Patient_2	63	M	0.255722	0	0.168063	0	0.397367	0	0.30547	0	0.666547	0	0.577361	0	0.948264	0	2.18505	1	1.07702	1	< 0.1	173	62.5	20.8828	0	1	1	0	0	1	1	0	1	0	0	1	0	0	0	0	0	0	0	0	0	0	1.53	184	1
Patient_3	74	F	0.19065	0	0.397125	0	0.39301	0	0.142582	0	2.00273	1	1.05243	1	0.308827	0	2.30762	1	1.45729	1	< 0.1	146	78	36.5922	0	1	0	0	1	0	1	0	0	0	0	0	0	0	0	0	0	1	0	0	0	0	2	185	0
Patient_4	75	M	0.409547	0	0.276125	0	0.823584	0	0.630147	0	1.1803	1	1.14482	1	2.0188	1	2.09405	1	1.37804	1	< 0.1	166	66	23.9512	0	0	1	0	0	0	1	0	0	0	0	1	0	1	0	0	0	1	0	0	0	0	1.94	172	0
Patient_5	63	M	0.458867	0	0.248312	0	0.523919	0	0.525288	0	0.21825	0	1.53348	1	0.533505	0	1.62487	1	2.32495	1	< 0.1	163	70	26.3465	0	1	0	0	0	0	1	0	1	0	0	0	0	1	0	0	0	1	0	0	0	0	1.7	432	1
Patient_6	74	M	0.375148	0	0.243875	0	0.578785	0	0.349382	0	0.18625	0	0.751047	0	0.313538	0	0.832242	0	0.832034	0	< 0.1	170	58	20.0692	0	1	1	0	0	0	1	0	0	0	0	0	1	0	0	0	0	1	0	0	0	0	1.7	185	0
Patient_7	51	M	0.299421	0	0.28882	0	0.436389	0	0.376191	0	0.630297	0	0.513514	0	1.0591	1	2.10462	1	0.871332	0	< 0.1	171	63	21.5451	0	0	0	1	0	0	1	0	1	0	0	0	0	0	1	1	0	0	0	0	Tacrolimus	0	1.55	69	1
Patient_8	45	M	0.659109	0	0.274938	0	0.574757	0	0.9736	0	1.04311	1	1.06487	1	1.26336	1	2.36262	1	1.20948	1	< 0.1	169	73.5	25.7344	0	0	0	0	0	0	1	0	1	1	0	0	0	0	0	0	0	0	0	0	0	0	1.66	132	1
Patient_9	63	F	1.74692	1	0.379625	0	0.393475	0	1.72912	1	0.373312	0	0.612159	0	2.41998	1	2.00355	1	1.06668	1	0.3	160	71.5	27.9297	0	1	1	1	0	1	1	0	1	1	0	0	0	0	1	1	0	1	0	0	Tacrolimus	0	1.76	246	1
Patient_10	61	M	0.28008	0	0.149938	0	0.281301	0	0.316579	0	1.21305	1	0.727111	0	0.3313	0	2.14412	1	1.45047	1	< 0.1	172	73	24.6755	0	1	1	0	0	0	1	0	1	1	1	1	1	0	0	0	0	1	0	0	0	0	1.62	157	1
Patient_11	64	F	0.237609	0	0.16525	0	0.216523	0	0.347145	0	0.3735	0	0.371133	0	0.348981	0	2.1728	1	0.766043	0	< 0.1	154	48	20.2395	0	0	1	0	0	0	1	0	1	0	0	0	0	0	0	0	0	0	0	0	0	0	2.57	150	0
Patient_12	66	F	0.430992	0	0.197563	0	0.282374	0	0.435905	0	1.31155	1	0.534388	0	0.662768	0	1.96993	1	1.18952	1	< 0.1	156	74	30.4076	0	0	0	0	0	0	1	0	0	0	1	0	0	1	0	0	0	0	0	0	0	0	1.84	144	1
Patient_13	75	M	0.562756	0	0.364625	0	0.780085	0	0.681751	0	0.668547	0	1.18934	1	1.68618	1	2.33949	1	1.49034	1	< 0.1	160	72	28.125	1	0	1	0	0	0	1	0	0	0	1	0	1	0	0	0	0	1	1	0	0	0	1.84	146	1
Patient_14	77	F	0.26928	0	0.178437	0	0.220552	0	0.310558	0	0.893172	0	0.898437	0	0.354737	0	1.97224	1	1.19131	1	< 0.1	150	50.5	22.4444	0	1	1	0	0	0	1	0	0	0	0	1	0	0	0	0	0	0	0	0	0	0	2.21	165	0
Patient_15	49	M	0.302733	0	0.224938	0	0.889944	0	0.281404	0	0.677609	0	1.03301	1	0.460199	0	2.1818	1	1.08572	1	< 0.1	180	86.5	26.6975	1	0	1	0	0	0	1	0	1	1	0	1	0	0	0	0	0	0	0	0	0	0	1.6	138	1
Patient_16	63	M	0.26396	0	0.172125	0	0.417645	0	0.502648	0	1.01317	1	0.706568	0	0.546543	0	2.10137	1	1.5989	1	< 0.1	171	69	23.597	0	0	0	0	0	1	1	0	1	0	0	0	0	0	0	0	0	0	0	0	0	0	1.57	141	1
Patient_17	74	M	0.167688	0	0.435188	0	0.289653	0	0.200543	0	0.308188	0	0.372535	0	0.214146	0	1.70818	1	1.1482	1	< 0.1	172	96.4	32.5852	1	1	1	0	0	0	1	0	0	0	1	1	0	0	0	0	0	0	0	0	0	0	1.51	144	0
Patient_18	72	F	0.325702	0	0.377812	0	0.371616	0	0.422284	0	0.542461	0	0.659565	0	1.40615	1	2.06087	1	1.24757	1	< 0.1	156	44	18.0802	0	1	1	0	0	0	1	0	1	0	1	0	0	0	0	0	0	1	0	0	0	0	1.89	152	1
Patient_19	69	F	0.287492	0	0.859867	0	1.57999	1	1.05203	1	2.20667	1	2.12846	1	0.639594	0	2.08668	1	1.85585	1	< 0.1	164	83	30.8596	1	1	1	0	0	0	1	0	0	0	1	0	1	0	0	0	0	1	0	0	0	0	1.9	132	0
Patient_20	85	F	0.186416	0	0.107438	0	0.284862	0	0.217592	0	0.228875	0	0.880135	0	0.33239	0	2.05174	1	2.45033	1	< 0.1	157	72	29.2101	1	0	1	0	0	0	1	0	0	0	0	0	0	0	0	0	0	1	0	0	0	0	2.05	132	0
Patient_21	57	F	0.502594	0	0.319	0	1.00855	1	0.809719	0	1.17967	1	1.25593	1	1.39263	1	2.09018	1	1.33493	1	< 0.1	155	68.5	28.512	0	0	0	0	0	0	1	0	1	0	0	0	0	0	0	0	0	0	0	0	0	0	2.11	131	1
Patient_22	64	M	0.140641	0	0.38525	0	0.645615	0	0.213668	0	1.2228	1	1.02116	1	2.04194	1	1.83199	1	1.01918	1	< 0.1	168	88	31.1791	1	0	1	0	1	0	1	0	0	0	0	0	1	1	0	0	0	1	1	0	0	0	1.55	129	0
Patient_23	61	M	0.792785	0	0.253437	0	0.908518	0	0.937969	0	0.171813	0	1.03422	1	0.808969	0	1.13605	1	1.14106	1	< 0.1	186	115	33.2408	1	0	1	0	1	0	1	0	0	0	0	0	1	1	0	0	0	1	0	0	0	0	1.34	128	0
Patient_24	79	M	0.296317	0	0.336	0	0.863299	0	0.362788	0	0.37025	0	1.03582	1	0.562945	0	2.16749	1	1.82339	1	< 0.1	170	92.5	32.0069	0	1	0	0	1	0	1	0	0	0	0	0	0	0	0	0	0	1	0	0	0	0	1.58	128	0
Patient_25	69	F	0.238014	0	0.272062	0	0.322504	0	0.289167	0	0.321813	0	0.403153	0	0.854076	0	1.93605	1	1.04141	1	< 0.1	161	52.5	20.2538	0	1	1	0	0	0	1	0	0	0	1	1	0	0	0	0	0	1	0	0	0	0	2.17	123	0
Patient_26	91	M	0.404579	0	0.211312	0	0.793403	0	0.563201	0	0.2165	0	1.12091	1	0.440445	0	0.511813	0	1.6233	1	< 0.1	165	69	25.3444	0	1	0	0	0	0	1	0	0	0	1	0	0	0	0	0	0	1	0	0	0	0	1.81	122	0
Patient_27	77	M	0.311705	0	0.482438	0	1.0568	1	0.392181	0	1.21511	1	1.10598	1	0.456603	0	1.87455	1	1.90475	1	< 0.1	163	66.5	25.0292	0	1	1	0	0	0	1	0	0	0	1	0	0	0	0	0	0	1	0	0	0	0	1.82	121	0
Patient_28	79	M	0.325714	0	0.26825	0	0.530759	0	0.348421	0	0.3735	0	0.641029	0	0.650476	0	1.65287	1	0.733511	0	< 0.1	172	80	27.0416	1	0	1	0	0	0	1	1	0	0	1	0	0	0	0	0	0	1	1	0	0	0	1.53	121	0
Patient_29	78	F	0.347534	0	0.41425	0	0.549968	0	0.211537	0	0.304625	0	0.740769	0	0.244385	0	0.509422	0	1.33493	1	< 0.1	153	50	21.3593	0	0	0	0	0	0	1	0	0	0	0	0	0	1	0	0	0	0	0	0	0	0	2.03	116	0
Patient_30	69	M	0.325291	0	0.52925	0	1.03835	1	0.368355	0	0.790984	0	1.62755	1	0.568573	0	2.05662	1	1.48385	1	< 0.1	162	73	27.8159	1	0	1	0	0	0	1	0	0	0	1	1	0	0	0	0	0	1	1	0	0	0	1.55	118	0
Patient_31	82	F	0.39937	0	0.295375	0	0.595523	0	0.567924	0	0.20475	0	0.715257	0	0.679825	0	1.58332	1	2.21473	1	< 0.1	155	54	22.4766	0	1	1	0	0	0	-	0	0	0	1	0	0	1	0	0	0	1	0	0	0	0	2.2	113	0
Patient_32	75	M	0.160885	0	0.184125	0	0.483038	0	0.200662	0	0.317937	0	0.771655	0	0.482913	0	1.84395	1	1.76234	1	< 0.1	162	83	31.6263	0	1	0	0	0	0	1	0	0	0	0	1	0	0	0	0	0	1	0	0	0	0	1.44	113	0
Patient_33	75	M	0.158346	0	0.336562	0	1.00615	1	0.194493	0	0.254625	0	0.973636	0	0.500762	0	1.68701	1	1.14984	1	< 0.1	168	75	26.5731	0	0	1	0	0	0	1	1	0	0	1	0	0	0	0	0	0	1	0	0	0	0	1.49	164	0
Patient_34	69	M	0.525375	0	0.318688	0	0.310501	0	0.726459	0	0.659859	0	0.900085	0	0.765372	0	1.6097	1	1.51032	1	< 0.1	169	68	23.8087	1	1	1	0	0	0	1	0	0	0	1	0	1	0	0	0	0	1	1	0	0	0	1.34	111	0
Patient_35	84	M	0.28878	0	0.242312	0	0.628076	0	0.230194	0	0.278313	0	0.695583	0	0.285252	0	1.75445	1	1.18944	1	< 0.1	172	63.5	21.4643	0	0	1	0	0	0	1	0	0	0	0	0	1	0	0	0	0	0	0	0	0	0	1.79	114	0
Patient_36	76	M	0.340071	0	0.257563	0	0.590716	0	0.486268	0	0.663422	0	1.56626	1	0.427533	0	1.53701	1	1.87691	1	< 0.1	168	68	24.093	1	1	1	0	0	0	1	0	0	0	1	1	0	0	0	0	0	1	0	0	0	0	1.53	106	0
Patient_37	74	M	0.294678	0	0.439688	0	0.254487	0	0.304449	0	1.11361	1	1.12486	1	0.474677	0	1.8192	1	1.05599	1	< 0.1	177	63	20.1092	0	1	1	0	0	0	1	0	0	0	1	1	0	0	0	0	0	1	0	0	0	0	0.97	103	0
Patient_38	60	M	0.773867	0	0.316812	0	0.901219	0	0.850594	0	0.800359	0	1.61511	1	0.962496	0	1.6972	1	1.6217	1	0.2	170	84	29.0657	1	1	0	0	0	0	1	0	0	0	0	0	0	0	0	0	0	1	0	0	0	0	1.29	103	0
Patient_39	82	M	0.110612	0	0.210187	0	0.460865	0	0.130177	0	0.171625	0	0.534762	0	0.192116	0	1.59557	1	1.34674	1	< 0.1	165	69.5	25.528	0	0	1	0	0	0	-	0	0	0	1	1	0	0	0	0	0	1	0	0	0	0	1.77	156	0
Patient_40	58	M	0.20458	0	0.287187	0	0.86607	0	0.252926	0	0.686609	0	1.03431	1	0.379044	0	1.99395	1	1.75628	1	< 0.1	165	90	33.0579	1	0	1	0	0	0	1	0	0	0	1	0	0	0	0	0	0	1	1	0	0	0	1.38	103	0
Patient_41	60	M	0.202879	0	0.441063	0	0.378754	0	0.285117	0	0.646672	0	0.604053	0	0.37086	0	1.85563	1	1.06032	1	< 0.1	175	122	39.8367	1	1	1	0	0	0	1	0	0	0	1	0	1	0	0	0	0	1	1	0	0	0	1.36	95	0
Patient_42	75	M	0.173799	0	0.255188	0	0.40261	0	0.275132	0	0.30575	0	0.443476	0	0.773276	0	2.27151	1	1.08363	1	< 0.1	156	74	30.4076	1	1	0	0	0	0	1	0	0	0	1	0	0	0	0	0	0	1	0	0	0	0	1.85	94	0
Patient_43	69	M	0.232419	0	0.224438	0	0.447411	0	0.409732	0	1.18192	1	0.876941	0	0.636885	0	2.44888	1	1.20215	1	< 0.1	172	78.8	26.636	1	0	1	0	0	0	1	0	0	0	0	0	0	0	0	0	0	1	0	0	0	0	1.64	84	0
Patient_44	90	M	0.672987	0	0.243375	0	0.199171	0	0.670919	0	0.134563	0	0.234944	0	0.704015	0	0.258062	0	0.3413	0	< 0.1	169	73.5	25.7344	1	1	1	0	0	0	1	0	0	0	1	0	0	0	0	0	0	1	0	0	0	0	1.75	84	0
Patient_45	83	F	0.512799	0	0.226375	0	0.611959	0	0.498485	0	0.730859	0	0.779813	0	0.453992	0	1.55288	1	0.964569	0	< 0.1	154	54	22.7694	1	1	1	0	0	0	1	0	1	0	1	0	0	1	0	0	0	1	1	0	0	0	2.15	84	1
Patient_46	66	F	0.186799	0	0.226188	0	0.170815	0	0.195097	0	0.669172	0	0.320624	0	0.21643	0	2.43126	1	0.856975	0	< 0.1	167	59	21.1553	0	0	1	0	0	0	1	0	0	0	0	0	1	0	0	0	0	0	0	0	0	0	2.09	81	0
Patient_47	84	M	0.360603	0	0.42918	0	1.08338	1	1.03376	1	0.895797	0	1.1677	1	1.73794	1	1.8617	1	1.58389	1	< 0.1	166	61.5	22.3182	1	1	1	0	0	0	1	0	0	0	0	1	0	0	0	0	0	1	1	0	0	0	1.65	68	0
Patient_48	91	M	0.428871	0	0.190367	0	0.345747	0	0.509912	0	1.51386	1	0.836817	0	1.13184	1	2.29438	1	1.22606	1	< 0.1	165	61.5	#VALUE!	1	0	0	0	0	0	1	0	0	0	0	0	0	0	0	0	0	0	0	0	0	0	1.92	65	0
Patient_49	60	M	0.296453	0	0.528375	0	0.439032	0	0.348024	0	0.410813	0	0.656959	0	0.93571	0	2.16413	1	1.31466	1	< 0.1	167	65	23.3067	0	0	1	0	1	1	-	0	0	0	1	0	0	0	0	0	0	0	0	0	0	0	1.58	63	0
Patient_50	48	M	0.251309	0	0.1875	0	0.296781	0	0.317305	0	0.773297	0	1.75721	1	0.552719	0	2.28057	1	1.56252	1	< 0.1	163	74.5	28.0402	1	0	0	0	0	0	1	0	0	0	0	0	0	0	0	0	0	1	1	0	0	0	1.69	62	0
Patient_51	81	M	0.73537	0	0.205	0	0.307165	0	0.891767	0	0.923547	0	0.720943	0	1.93777	1	2.18038	1	1.9501	1	< 0.1	174	69	22.7903	0	0	0	0	0	0	1	0	0	0	0	0	0	0	0	0	0	0	0	0	0	0	1.73	62	0
Patient_52	85	M	0.735895	0	0.206437	0	0.678425	0	0.780027	0	0.365563	0	0.923075	0	0.946533	0	1.9962	1	1.19263	1	0.4	169	67.8	23.7387	0	1	1	1	1	0	1	0	0	0	1	0	0	0	0	0	0	0	0	0	0	0	1.86	61	0
Patient_53	73	M	0.241031	0	0.248375	0	0.365106	0	0.359114	0	1.59286	1	1.05559	1	0.393551	0	1.7632	1	0.907033	0	< 0.1	163	63.5	23.9	0	0	0	0	0	0	1	0	0	0	0	0	0	0	0	0	0	0	0	0	0	0	1.77	194	0
Patient_54	71	M	0.242465	0	0.351375	0	0.350854	0	0.379893	0	1.35005	1	0.847236	0	0.689114	0	2.17882	1	1.1143	1	< 0.1	184	77	22.7434	1	1	1	0	0	0	1	0	0	0	0	0	0	0	0	0	0	0	0	0	0	0	1.13	60	0
Patient_55	77	F	0.458458	0	0.283187	0	0.733425	0	0.588863	0	0.224188	0	1.04279	1	0.859958	0	1.72432	1	2.09648	1	< 0.1	164	70	26.0262	0	0	1	0	0	0	1	0	0	0	1	0	1	0	0	0	0	0	0	0	0	0	1.89	59	0
Patient_56	75	M	0.241735	0	0.191812	0	0.315687	0	0.308074	0	0.359625	0	0.474506	0	0.761462	0	2.09476	1	0.847008	0	< 0.1	173	98.5	32.9112	1	0	1	0	0	0	-	0	0	0	0	0	0	0	0	0	0	0	0	0	0	0	1.66	57	0
Patient_57	57	M	1.75888	1	0.26875	0	0.305306	0	1.66754	1	0.679547	0	1.11848	1	2.36331	1	2.06395	1	2.1173	1	< 0.1	178	84.5	26.6696	1	1	1	0	1	0	1	0	0	0	1	0	0	0	0	0	0	1	1	0	0	0	1.61	56	0
Patient_58	85	F	0.469402	0	0.26175	0	0.31445	0	0.728438	0	0.324562	0	0.998326	0	1.06464	1	1.25401	1	1.59114	1	< 0.1	150	49	21.7778	1	0	1	0	0	0	1	0	0	0	1	0	0	0	0	0	0	0	1	0	0	0	2.25	55	0
Patient_59	82	M	0.146426	0	0.17925	0	0.26565	0	0.18287	0	1.46167	1	1.10669	1	0.212604	0	2.38988	1	1.66178	1	< 0.1	174	92	30.3871	1	1	1	0	1	0	1	0	0	0	1	0	1	0	0	0	0	1	1	0	0	0	1.7	53	0
Patient_60	27	M	0.264699	0	0.313125	0	0.232173	0	0.589229	0	1.48417	1	2.48012	1	1.00021	1	2.36663	1	2.21262	1	< 0.1	175	77	25.1429	0	0	0	0	0	0	1	0	0	0	0	0	0	0	0	0	0	0	0	0	0	0	1.65	53	0
Patient_61	75	M	0.322338	0	0.3285	0	0.491088	0	1.01187	1	1.98136	1	1.3348	1	0.670794	0	2.45057	1	1.18067	1	< 0.1	161	66	25.462	0	0	0	0	0	0	1	0	0	0	0	0	0	0	0	0	0	0	0	0	0	0	1.93	53	0
Patient_62	71	M	0.255102	0	0.445937	0	0.420117	0	0.369532	0	1.03248	1	1.68895	1	0.450603	0	2.30626	1	2.92589	1	< 0.1	173	80.5	26.897	1	1	1	0	0	0	-	0	0	0	1	0	1	0	0	0	0	1	1	0	0	0	1.46	51	0
Patient_63	42	F	0.484278	0	0.206125	0	0.395655	0	0.485093	0	1.45798	1	1.04994	1	0.665073	0	2.37545	1	2.12763	1	< 0.1	164	47	17.4747	0	0	0	0	0	0	1	1	0	0	0	0	0	0	1	1	0	0	0	0	Plaquinol	0	2.31	50	0
Patient_64	64	F	0.573467	0	0.340555	0	0.412847	0	0.687545	0	1.92873	1	1.1928	1	0.530342	0	2.21288	1	1.1599	1	< 0.1	160	46.5	#VALUE!	1	1	1	0	0	0	1	0	0	0	1	0	0	0	0	0	0	0	1	0	0	0	2.54	143	0
Patient_65	74	F	0.12398	0	0.229875	0	0.333961	0	0.144037	0	0.251688	0	0.414287	0	0.24311	0	1.48563	1	0.675246	0	< 0.1	162	66	25.1486	1	1	1	0	0	0	1	0	0	0	1	1	0	0	0	0	0	1	0	0	0	0	1.96	48	0
Patient_66	83	M	0.906561	0	0.277125	0	0.66725	0	1.02893	1	0.694859	0	1.03452	1	0.832044	0	1.87595	1	1.13561	1	< 0.1	163	71	26.7229	0	0	0	0	0	0	1	0	0	0	1	0	1	0	0	0	0	0	0	0	0	0	1.71	47	0
Patient_67	86	M	0.291498	0	0.168313	0	0.58757	0	0.339055	0	0.129625	0	0.828237	0	0.373624	0	0.926945	0	1.19252	1	0.1	168	75.5	26.7503	0	0	1	0	0	0	-	0	0	0	0	0	0	0	0	0	0	0	0	0	0	0	1.67	46	0
Patient_68	37	F	0.658046	0	0.191	0	0.2097	0	0.625241	0	0.307125	0	0.396405	0	0.733937	0	2.0197	1	1.18224	1	< 0.1	154	62.5	26.3535	0	0	1	0	0	0	-	0	0	0	0	0	0	0	0	0	0	0	0	0	0	0	2.01	46	1
Patient_69	57	F	0.762599	0	0.622055	0	0.688354	0	0.866038	0	0.815234	0	0.701055	0	1.55821	1	2.3302	1	1.85295	1	< 0.1	164	85.8	31.9007	1	0	1	0	0	0	1	0	0	0	0	0	0	0	1	0	0	1	1	0	0	0	1.67	45	0
Patient_70	53	F	0.325645	0	0.424938	0	0.0212855	0	0.795724	0	1.47623	1	0.0569469	0	1.08924	1	2.33832	1	0.0912046	0	< 0.1	168	65.5	23.2072	1	0	0	0	0	0	1	0	0	0	0	0	0	0	0	0	0	0	1	0	0	0	1.84	43	0
Patient_71	85	M	0.288132	0	0.244125	0	0.216678	0	0.25642	0	0.476211	0	0.575424	0	0.380359	0	2.31582	1	1.97195	1	< 0.1	170	74	25.6055	0	0	1	0	0	0	1	0	0	0	1	0	0	0	0	0	0	0	0	0	0	0	1.39	43	0
Patient_72	60	M	0.397385	0	0.118313	0	0.491465	0	0.359346	0	1.32516	1	1.36507	1	0.944851	0	2.21463	1	1.7169	1	< 0.1	177	81	25.8546	1	0	1	0	0	0	1	1	0	0	1	0	0	0	0	0	0	1	0	0	0	0	1.61	41	0
Patient_73	93	M	0.573835	0	0.215562	0	0.344406	0	0.581184	0	1.19635	1	1.02855	1	0.601848	0	2.12007	1	1.02532	1	< 0.1	180	71	21.9136	1	0	0	0	0	0	1	0	0	0	0	0	0	0	0	0	0	0	0	0	0	0	1.84	40	0
Patient_74	78	F	0.275619	0	0.137125	0	0.426237	0	0.337939	0	0.466898	0	0.433462	0	0.397463	0	1.93088	1	1.13594	1	0.1	150	56.5	#VALUE!	0	0	1	0	0	0	1	0	0	0	0	0	0	0	0	0	0	0	0	0	0	0	2.2	87	0
Patient_75	84	M	0.157569	0	0.125375	0	0.266789	0	0.153182	0	0.149375	0	0.577201	0	0.566639	0	1.56807	1	1.62987	1	< 0.1	168	88	31.1791	1	1	1	0	0	0	1	0	0	0	0	1	0	0	0	0	0	1	1	0	0	0	1.6	38	0
Patient_76	51	F	0.534726	0	0.584578	0	0.610973	0	0.968849	0	1.28379	1	1.07691	1	0.663651	0	1.90845	1	0.768453	0	< 0.1	160	53.5	20.8984	1	0	0	0	0	0	-	0	0	0	1	0	0	0	0	0	0	0	1	0	0	0	2.02	37	0
Patient_77	64	M	0.948018	0	0.18575	0	0.670932	0	0.815768	0	0.814352	0	0.810219	0	1.07353	1	2.18001	1	1.14108	1	< 0.1	170	56.5	#VALUE!	0	0	1	0	0	0	1	0	0	0	0	0	0	0	0	0	0	0	0	0	0	0	1.87	37	0
Patient_78	53	M	0.628111	0	0.185188	0	0.849279	0	0.67409	0	1.01479	1	1.69212	1	0.941547	0	2.3497	1	2.77654	1	0.2	180	100	30.8642	1	1	1	0	0	0	1	0	0	0	1	0	0	0	0	0	0	1	1	0	0	0	1.39	36	0
Patient_79	56	F	0.151687	0	0.155688	0	0.155301	0	0.138453	0	0.139813	0	0.153386	0	0.181611	0	0.170875	0	0.189817	0	< 0.1	150	43	19.1111	0	0	1	0	0	1	1	0	1	1	1	0	0	1	1	1	0	0	0	1	Everolimus, tacrolimus	Aciclovir	2.02	35	1
Patient_80	46	M	0.552971	0	0.143937	0	0.150976	0	0.945098	0	1.58354	1	0.445521	0	1.88318	1	2.27263	1	0.608232	0	< 0.1	175	84	27.4286	0	0	1	0	0	0	1	0	0	0	0	0	0	0	0	0	0	0	0	0	0	0	1.64	34	0
Patient_81	58	F	2.36077	1	0.159312	0	0.506524	0	1.39745	1	1.54435	1	1.03117	1	2.63775	1	2.34513	1	1.2101	1	< 0.1	173	53	17.7086	1	0	1	0	0	0	1	0	0	0	1	1	1	0	0	0	0	1	1	0	0	0	1.91	34	0
Patient_82	88	F	0.241987	0	0.376125	0	0.365696	0	0.317457	0	0.31	0	0.688331	0	0.246534	0	0.718758	0	0.913185	0	< 0.1	151	54.5	23.9025	1	1	1	0	0	0	1	0	0	0	1	0	1	0	0	0	0	1	0	0	0	0	2.66	33	0
Patient_83	84	M	0.597528	0	0.204125	0	1.05797	1	0.728165	0	1.28229	1	1.08486	1	0.943134	0	2.2872	1	1.35004	1	< 0.1	165	55	20.202	0	1	1	0	0	0	1	0	0	0	1	0	0	0	0	0	0	1	0	0	0	0	2.02	32	0
Patient_84	74	M	0.311538	0	0.17075	0	0.568797	0	0.511085	0	0.512836	0	0.668872	0	0.646551	0	2.16126	1	1.0548	1	< 0.1	165	74	27.1809	1	1	1	0	0	0	1	0	0	0	1	0	0	0	0	0	1	1	0	0	0	0	1.7	29	0
Patient_85	80	M	0.592317	0	0.643328	0	1.02365	1	1.11741	1	1.00029	1	1.23487	1	1.70126	1	2.1122	1	2.6894	1	< 0.1	172	84	28.3937	1	0	0	0	0	0	1	0	0	0	0	0	0	0	0	0	0	0	0	0	0	0	1.67	29	0
Patient_86	42	F	0.267993	0	0.1325	0	0.250597	0	0.636231	0	1.39073	1	0.540733	0	1.13434	1	2.40263	1	1.19106	1	< 0.1	165	58	21.3039	0	0	0	0	0	0	1	0	0	0	0	1	0	0	0	0	0	0	0	0	0	0	2.46	28	0
Patient_87	55	F	2.69892	1	1.36186	1	1.39494	1	1.56157	1	1.94098	1	1.75021	1	2.57487	1	2.40288	1	1.93879	1	< 0.1	160	74	28.9062	1	0	1	0	0	0	1	0	0	0	0	0	0	0	0	0	0	1	0	0	0	0	1.91	27	0
Patient_88	75	M	0.171883	0	0.180438	0	0.704253	0	0.222247	0	0.134313	0	0.660709	0	0.239453	0	0.4385	0	1.54159	1	< 0.1	170	73	25.2595	1	1	1	0	0	0	1	0	0	0	0	0	1	0	0	0	0	1	0	0	0	0	1.24	30	0
Patient_89	51	M	0.293785	0	0.186375	0	1.02274	1	0.41679	0	0.555586	0	1.0332	1	0.496957	0	0.921508	0	1.37557	1	< 0.1	163	73	27.4756	1	0	1	0	0	0	-	0	1	1	1	1	0	0	1	0	0	1	1	0	0	0	1.89	26	1
Patient_90	81	M	0.210682	0	0.702953	0	0.61588	0	0.195125	0	1.53285	1	0.974986	0	0.241521	0	2.42063	1	1.35588	1	0.1	164	69	25.6544	0	1	1	0	0	0	1	0	0	0	0	0	1	0	0	0	0	1	0	0	0	0	1.89	26	0
Patient_91	73	M	0.327029	0	0.246812	0	0.709249	0	0.36593	0	0.320562	0	0.672379	0	0.553898	0	2.1807	1	1.02824	1	< 0.1	172	62	20.9573	0	1	1	1	0	0	1	0	0	0	1	1	0	0	0	0	0	0	0	1	0	Abacavir, lamivudina, efavirenz	1.88	25	0
Patient_92	85	M	0.224566	0	0.229	0	0.692581	0	0.345752	0	0.701289	0	0.688617	0	0.40459	0	2.13095	1	1.15087	1	< 0.1	165	83	30.4867	1	1	1	0	1	0	1	0	0	0	0	0	0	0	0	0	0	1	0	0	0	0	1.79	24	0
Patient_93	52	F	1.16905	1	0.128125	0	0.330415	0	0.704016	0	0.126875	0	0.303539	0	1.31184	1	0.220938	0	0.425721	0	< 0.1	170	82	28.3737	0	0	0	0	0	0	1	0	1	1	0	0	0	0	1	1	0	0	0	0	Tacrolimus	0	1.78	64	0
Patient_94	53	M	0.786775	0	0.118688	0	0.235375	0	0.835544	0	0.241813	0	0.351387	0	1.41243	1	2.38438	1	1.05334	1	< 0.1	170	77	26.6436	1	0	1	0	1	0	1	0	1	0	1	0	0	0	0	0	0	1	1	0	0	0	1.61	24	1
Patient_95	85	M	0.448908	0	0.11725	0	0.318826	0	0.567866	0	0.2375	0	0.36717	0	0.675917	0	2.03995	1	1.16758	1	< 0.1	170	99.5	34.4291	1	0	1	0	0	0	1	0	0	0	1	0	0	0	0	0	0	1	0	0	0	0	1.52	23	0
Patient_96	84	F	0.294286	0	0.152438	0	0.700525	0	0.316957	0	0.372063	0	1.02716	1	0.407024	0	1.52982	1	1.42312	1	< 0.1	155	75.5	31.4256	1	1	1	0	0	0	1	0	0	0	1	0	0	0	0	0	0	0	0	0	0	0	1.87	23	0
Patient_97	60	F	0.605852	0	0.13175	0	0.626121	0	1.04331	1	0.121313	0	0.598477	0	1.03642	1	1.85051	1	1.13973	1	< 0.1	163	67	25.2174	0	1	1	0	1	0	1	0	1	1	0	0	0	0	1	0	0	0	0	0	0	0	1.56	24	1
Patient_98	84	M	0.26432	0	0.200437	0	0.796213	0	0.467973	0	2.14623	1	2.34649	1	0.882983	0	2.42738	1	3.05939	1	< 0.1	165	68	24.977	0	0	1	0	0	0	1	0	0	0	1	0	1	0	0	0	0	1	0	0	0	0	1.6	22	0
Patient_99	87	M	0.180257	0	0.161938	0	0.651297	0	0.265402	0	0.172563	0	0.556057	0	0.253642	0	0.977258	0	1.0423	1	< 0.1	167	66	23.6652	1	0	0	0	0	0	1	1	0	0	0	0	0	0	0	0	0	0	1	0	0	0	1.97	23	0
Patient_100	45	F	0.411054	0	0.133875	0	0.646947	0	0.586425	0	0.470648	0	0.784334	0	1.03381	1	2.10601	1	1.09429	1	< 0.1	170	107	37.0242	0	0	1	0	0	0	1	0	0	0	1	0	0	0	0	0	0	1	0	0	0	0	1.4	21	0
Patient_101	92	M	0.144871	0	0.275313	0	0.62811	0	0.175918	0	0.283562	0	0.577165	0	0.184975	0	0.535188	0	0.874958	0	< 0.1	160	56	21.875	1	1	0	0	0	0	1	0	0	0	0	0	0	0	0	0	0	1	0	0	0	0	1.85	21	0
Patient_102	77	F	0.247874	0	0.305437	0	0.543552	0	0.385844	0	0.336938	0	0.648769	0	0.521113	0	1.57482	1	0.897439	0	< 0.1	148	86	39.2622	1	1	1	0	0	0	-	0	0	0	1	0	0	0	0	0	0	1	1	0	0	0	2	21	0
Patient_103	74	M	0.406243	0	0.240875	0	0.582611	0	0.538911	0	0.835539	0	0.641832	0	1.17608	1	2.31257	1	1.08698	1	< 0.1	167	96	34.4222	0	0	1	0	0	0	1	0	0	0	0	0	0	0	0	0	0	0	0	0	0	0	1.4	20	0
Patient_104	64	M	0.213681	0	0.129375	0	0.453814	0	0.4112	0	0.352312	0	1.13284	1	0.406264	0	1.80713	1	1.21978	1	< 0.1	160	86.5	33.7891	1	0	1	0	0	0	-	0	0	0	1	0	0	0	0	0	0	1	1	0	0	0	1.72	20	0
Patient_105	77	M	0.569452	0	1.37255	1	0.550099	0	1.08091	1	1.40023	1	0.78252	0	1.29953	1	1.65453	1	1.1046	1	< 0.1	170	87.5	#VALUE!	1	0	1	0	0	0	1	0	0	0	0	0	0	0	0	0	0	0	0	0	0	0	1.89	19	0
Patient_106	79	M	0.45618	0	0.220062	0	0.560922	0	0.448891	0	1.18879	1	0.896421	0	0.482384	0	1.58828	1	1.36468	1	< 0.1	163	65	24.4646	1	0	1	0	0	0	1	0	0	0	1	0	1	1	0	0	0	0	0	0	0	0	1.71	20	0
Patient_107	76	M	0.319253	0	0.125125	0	0.644654	0	0.376851	0	0.31375	0	0.739035	0	0.479449	0	1.49266	1	1.77049	1	< 0.1	173	81	27.0641	0	0	1	0	0	0	1	0	0	0	1	0	0	0	0	0	0	0	0	0	0	0	1.73	19	0
Patient_108	78	M	0.122099	0	0.115812	0	0.294167	0	0.113652	0	1.01735	1	1.82524	1	0.216144	0	1.61572	1	1.89604	1	< 0.1	175	75	24.4898	0	1	0	0	0	0	1	0	0	0	1	1	0	0	0	0	0	1	0	0	0	0	1.3	18	0
Patient_109	42	F	0.243485	0	0.229875	0	0.991935	0	0.460952	0	0.554211	0	0.97767	0	0.491077	0	1.79391	1	1.16529	1	< 0.1	176	87.5	28.2477	0	0	1	0	0	0	-	0	0	0	1	0	0	0	0	0	0	0	0	0	0	0	1.51	18	0
Patient_110	64	M	0.2765	0	0.599578	0	0.812632	0	0.527501	0	0.804727	0	0.965328	0	0.50469	0	1.82141	1	1.26753	1	< 0.1	172	87	29.4078	1	0	1	0	0	0	1	1	0	0	1	0	1	0	0	0	0	0	0	0	0	0	1.37	19	0
Patient_111	72	M	0.316303	0	0.157062	0	1.09012	1	0.443266	0	0.543148	0	1.35766	1	0.490758	0	1.39997	1	1.75107	1	< 0.1	161	80	30.863	1	1	1	1	1	0	1	0	0	0	1	0	0	0	0	0	0	1	1	1	0	Abacavir, lamivudina, raltegravir	1.56	18	0
Patient_112	84	F	0.326714	0	0.326625	0	0.760961	0	0.494492	0	0.536023	0	0.73337	0	0.831285	0	1.64447	1	1.21863	1	< 0.1	170	66	22.8374	0	0	0	0	0	0	1	0	0	0	1	0	0	0	0	0	0	1	0	0	0	0	2.17	19	0
Patient_113	59	M	0.806034	0	0.678578	0	1.11323	1	1.04687	1	0.940914	0	1.12078	1	1.16954	1	1.84391	1	1.44246	1	< 0.1	170	66.5	23.0104	1	0	1	0	0	0	1	0	0	0	1	0	0	0	0	0	0	0	0	0	0	0	1.7	20	0
Patient_114	86	M	0.202716	0	0.172437	0	0.467323	0	0.241768	0	0.454086	0	0.517861	0	0.2999	0	1.60397	1	1.20164	1	< 0.1	165	85	31.2213	0	1	1	0	0	0	1	0	0	0	0	0	0	0	0	0	0	1	0	0	0	0	1.79	23	0
Patient_115	58	M	0.615452	0	0.270313	0	0.709384	0	0.707612	0	0.722602	0	1.06328	1	1.80592	1	2.28884	1	1.81306	1	< 0.1	165	99	36.3636	1	0	1	0	0	0	-	0	0	0	0	0	0	0	0	0	0	0	0	0	0	0	1.52	17	0
Patient_116	59	F	0.516364	0	0.103438	0	0.515933	0	0.464292	0	0.432586	0	0.73243	0	1.05082	1	2.23897	1	1.09827	1	< 0.1	144	51	24.5949	1	0	1	0	1	0	1	1	1	1	0	0	1	0	1	0	0	1	0	0	0	0	2.04	18	1
Patient_117	39	M	0.905636	0	0.248625	0	0.534061	0	1.06318	1	0.445648	0	0.454923	0	2.25408	1	2.11759	1	1.27131	1	< 0.1	165	64.5	23.6915	0	0	0	0	0	0	1	0	0	0	0	0	0	0	0	0	0	0	0	0	0	0	1.45	18	0
Patient_118	85	M	1.1238	1	0.157562	0	1.19176	1	0.551072	0	0.798164	0	1.34916	1	1.2942	1	2.52772	1	1.76643	1	< 0.1	180	81	25	1	0	1	0	0	0	1	0	1	0	0	0	0	1	0	0	0	0	0	0	0	0	1.57	16	0
Patient_119	70	F	0.361322	0	0.112812	0	0.263241	0	0.366595	0	0.116125	0	0.539516	0	0.406849	0	1.78903	1	1.1595	1	< 0.1	163	65.5	24.6528	0	1	1	1	0	0	1	0	1	0	1	1	0	0	0	0	0	0	0	0	0	0	1.61	28	1
Patient_120	78	M	0.550049	0	0.220438	0	0.870595	0	0.968668	0	0.226562	0	1.30762	1	0.721629	0	1.55928	1	2.13816	1	0.1	163	76.5	28.793	1	1	1	0	0	0	-	0	0	0	1	0	0	0	0	0	0	1	0	0	0	0	1.23	15	0
Patient_121	47	M	1.41791	1	0.129688	0	0.50617	0	1.26118	1	0.24075	0	0.565986	0	1.54893	1	1.77428	1	1.03222	1	< 0.1	174	59	19.4874	1	1	1	0	0	0	1	0	1	0	1	0	1	0	1	0	0	1	1	0	0	0	1.57	14	1
Patient_122	43	F	0.256374	0	0.14675	0	0.235892	0	0.643289	0	0.35275	0	0.279375	0	0.721536	0	2.05259	1	0.695818	0	< 0.1	168	87	30.8248	0	0	1	0	0	1	1	0	0	0	0	1	0	0	0	0	0	0	0	0	0	0	1.28	13	0
Patient_123	80	M	0.176998	0	0.218688	0	0.895875	0	1.13678	1	1.47879	1	2.10988	1	0.955169	0	2.24272	1	1.72543	1	< 0.1	156	74	30.4076	1	1	1	0	0	0	1	0	0	0	0	0	0	0	0	0	0	1	1	0	0	0	1.86	14	0
Patient_124	57	M	0.3972	0	0.129188	0	0.867804	0	0.445251	0	0.359687	0	0.845131	0	1.0922	1	1.60934	1	1.08853	1	< 0.1	173	91	30.4053	1	1	1	0	0	0	1	0	1	1	0	1	0	0	1	0	0	1	1	0	0	0	1.5	171	1
Patient_125	55	M	0.4879	0	0.217188	0	0.517159	0	0.495262	0	0.896602	0	0.577314	0	0.620845	0	1.95116	1	1.07798	1	< 0.1	174	63	20.8086	0	0	0	0	0	0	1	0	0	0	0	0	0	0	0	0	0	0	0	0	0	0	1.79	12	0
Patient_126	87	F	0.184741	0	0.132438	0	0.491534	0	0.201366	0	0.151188	0	0.551579	0	0.417557	0	1.91478	1	0.784147	0	< 0.1	170	61	21.1073	1	0	1	0	0	0	-	0	0	0	1	1	0	0	0	0	0	1	1	0	0	0	1.54	10	0
Patient_127	64	M	0.244235	0	0.125375	0	0.569975	0	0.359917	0	0.595836	0	1.11797	1	0.479197	0	2.18509	1	2.06638	1	< 0.1	165	73	26.8136	0	1	1	0	1	1	1	0	0	0	0	0	0	0	0	0	0	0	0	0	0	0	1.42	10	0
Patient_128	68	F	0.399603	0	0.1275	0	0.674781	0	0.526488	0	0.863039	0	1.19213	1	0.515427	0	2.12359	1	1.26044	1	< 0.1	157	65	26.3702	0	0	0	0	0	0	1	0	0	0	1	1	0	0	0	0	0	0	0	0	0	0	1.63	9	0
Patient_129	80	M	0.192837	0	0.195312	0	0.251585	0	0.327201	0	0.503711	0	0.665092	0	0.554567	0	2.13103	1	1.89853	1	0.3	169	93	32.5619	1	1	0	0	0	0	1	0	0	0	1	1	0	0	0	0	0	1	0	0	0	0	1.21	10	0
Patient_130	68	M	0.201133	0	0.124625	0	0.723522	0	0.2742	0	0.453023	0	1.04384	1	0.46781	0	2.12453	1	1.32606	1	< 0.1	170	74.5	25.7785	1	1	0	0	0	0	1	0	0	0	0	0	0	0	0	0	0	0	0	0	0	0	1.56	8	0
Patient_131	77	M	0.296321	0	0.15225	0	0.706921	0	0.440261	0	0.450461	0	0.729798	0	0.460376	0	2.14672	1	1.62352	1	< 0.1	164	66	24.539	1	0	1	0	0	0	1	0	0	0	1	1	0	0	0	0	0	1	1	0	0	0	1.84	10	0
Patient_132	46	M	0.576202	0	0.124875	0	0.936697	0	0.768436	0	1.25923	1	1.12492	1	1.30295	1	2.10478	1	1.3392	1	< 0.1	170	67.5	23.3564	0	0	1	0	0	0	-	0	0	0	1	0	1	0	0	0	0	0	0	0	0	0	1.66	6	0
Patient_133	91	M	0.80656	0	0.137937	0	0.858745	0	0.661316	0	0.138875	0	0.761263	0	0.465702	0	1.59941	1	1.01751	1	0.1	170	58.5	20.2422	0	1	1	0	1	0	1	0	0	0	1	1	0	0	0	0	0	1	0	0	0	0	1.24	5	0
Patient_134	77	F	0.247792	0	0.112312	0	0.351341	0	0.925575	0	1.88373	1	1.00196	1	0.374432	0	2.34991	1	0.946596	0	< 0.1	154	79	33.3108	1	0	1	0	0	0	1	0	0	0	0	0	0	0	0	0	0	0	0	0	0	0	1.57	5	0
Patient_135	34	F	0.920159	0	0.15325	0	0.389739	0	0.99113	0	1.30766	1	0.775554	0	1.45733	1	2.40697	1	1.05689	1	< 0.1	165	62	22.7732	0	0	1	0	0	0	1	0	0	0	0	1	0	0	0	0	0	0	0	0	0	0	1.81	71	0
Patient_136	82	M	0.341905	0	0.149125	0	0.95421	0	0.895256	0	0.887727	0	1.0517	1	1.2333	1	1.99578	1	1.63314	1	< 0.1	166	61	22.1367	0	0	0	0	0	0	1	0	0	0	1	0	0	0	0	0	0	1	0	0	0	0	1.45	4	0
Patient_137	64	M	0.875428	0	0.41725	0	1.09456	1	0.799263	0	0.569336	0	1.05008	1	1.70198	1	2.17909	1	1.5302	1	< 0.1	176	66.5	21.4682	1	1	1	0	1	0	-	0	0	0	0	1	0	0	0	0	0	1	1	0	0	0	1.18	4	0
Patient_138	69	M	0.754197	0	0.36875	0	0.672616	0	0.632677	0	0.567961	0	0.7529	0	1.50057	1	1.97884	1	1.24156	1	< 0.1	160	79	30.8594	0	1	1	0	0	0	1	0	0	0	1	0	0	0	0	0	0	1	0	0	0	0	1.62	3	0
Patient_139	83	M	0.300206	0	0.198813	0	0.843271	0	0.348621	0	0.343187	0	1.63478	1	0.873095	0	2.30397	1	1.46632	1	< 0.1	170	100	34.6021	1	0	1	0	0	0	1	0	0	0	1	0	0	0	0	0	0	1	1	0	0	0	1.2	3	0
Patient_140	47	F	0.507901	0	0.181188	0	0.467415	0	0.85904	0	0.604148	0	0.791831	0	0.734837	0	2.37747	1	1.08923	1	< 0.1	150	62	27.5556	0	1	1	0	0	0	1	0	0	0	0	0	0	0	0	0	0	0	0	0	0	0	1.56	3	0
Patient_141	37	F	0.577495	0	0.612703	0	0.31828	0	1.3872	1	1.67235	1	2.48372	1	0.663486	0	2.54916	1	2.83802	1	< 0.1	152	62	26.8352	0	0	0	0	0	0	1	0	1	0	0	0	0	0	0	0	0	0	0	0	0	0	2.24	23	0
Patient_142	71	F	1.16812	1	0.121125	0	0.518845	0	1.00984	1	0.913289	0	0.941382	0	1.06792	1	2.55803	1	1.64889	1	< 0.1	158	86	34.4496	0	0	1	0	0	0	1	0	0	0	0	0	1	0	0	0	0	1	0	0	0	0	1.34	2	0
Patient_143	65	M	0.483533	0	0.129188	0	0.875665	0	0.616981	0	0.571461	0	1.07264	1	1.16588	1	1.78741	1	1.44842	1	< 0.1	165	61	22.4059	0	1	0	0	1	0	1	0	0	0	1	0	0	0	0	0	0	1	0	0	0	0	1.75	23	0
[truncated: 19 more columns]

## Sheet: data controls t0,t1,t2
Participant ID	Cohort	Age	Sex	t0-IgM_ODnorm	t0-IgM_Positivity	t0-IgG_cODnorm	t0-IgG_Positivity	t0-IgA_cODnorm	t0-IgA_Positivity	t1-IgM_ODnorm	t1-IgM_Positivity	t1-IgG_cODnorm	t1-IgG_Positivity	t1-IgA_cODnorm	t1-IgA_Positivity	t2-IgM_ODnorm	t2-IgM_Positivity	t2-IgG_cODnorm	t2-IgG_Positivity	t2-IgA_cODnorm	t2-IgA_Positivity
Control_1	HCW	30	M	0.808815	0	0.175937	1	0.718995	1	1.23249	0	1.45274	1	0.728187	1	1.22663	0	1.90852	0	0.64449	0
Control_2	HCW	33	M	0.536227	0	0.435688	1	0.496606	1	0.684393	0	1.29525	0	0.955308	0	0.692671	0	1.9148	0	1.14009	1
Control_3	HCW	45	M	0.383651	0	0.123188	1	0.769611	1	0.902346	0	1.30368	0	1.36103	1	1.87209	0	1.68663	1	1.23186	1
Control_4	HCW	50	M	0.759736	0	0.228937	1	0.618698	1	1.70449	0	1.25696	1	1.1101	1	1.05352	0	1.76384	1	1.16107	1
Control_5	HCW	49	M	0.303663	0	0.136687	0	0.339835	1	0.569063	0	0.873066	0	1.27228	0	0.656858	0	1.73584	1	1.5839	1
Control_6	HCW	48	M	0.871391	0	0.19725	1	1.02044	1	0.931038	0	1.12714	0	1.03239	1	1.14873	1	1.74409	1	1.25636	1
Control_7	HCW	41	M	0.93764	0	0.156562	1	0.785043	1	0.896896	0	1.33943	0	1.25312	1	1.05486	0	1.65075	1	1.32744	1
Control_8	HCW	41	M	0.904569	0	0.253563	1	0.563557	1	1.48057	0	1.70575	1	0.985981	1	1.94577	0	1.8543	0	0.727256	0
Control_9	HCW	58	M	0.544851	0	0.169313	1	0.438153	1	1.37108	0	1.54852	1	1.0028	0	0.934368	0	1.94018	1	1.15962	1
Control_10	HCW	60	M	0.441994	0	0.28775	1	1.12419	1	0.659488	0	1.53152	0	1.29909	0	0.549872	1	1.91018	1	1.60067	1
Control_11	HCW	57	M	0.48722	0	0.199937	1	0.934289	1	0.489146	0	1.05856	0	1.08336	0	0.715413	0	1.78337	1	1.12881	1
Control_12	HCW	54	M	0.537559	0	0.139375	1	0.314532	1	0.851989	0	1.42446	0	1.21204	0	0.716684	0	1.87781	1	1.04683	1
Control_13	HCW	60	M	0.515074	0	0.1705	1	0.298086	1	0.771634	0	1.26805	0	1.11749	0	0.511242	0	1.84312	1	1.08638	1
Control_14	HCW	51	M	0.344107	0	0.135813	1	0.31715	1	0.447776	0	1.16858	0	0.553919	1	1.07	0	1.70348	0	1.08523	1
Control_15	HCW	55	M	1.02698	0	0.126375	0	0.287446	1	0.822436	1	0.923086	0	0.76008	0	0.437199	0	2.06555	0	1.26505	1
Control_16	HCW	54	M	0.330127	0	0.151812	0	0.182235	0	0.362061	0	0.112125	0	0.456579	0	0.342762	0	0.337562	0	0.318683	0
Control_17	HCW	60	M	0.366363	0	0.136687	1	0.179517	1	0.599108	0	1.55462	0	1.15749	0	0.518282	0	1.89343	1	1.48126	1
Control_18	HCW	57	M	1.01848	0	0.1485	0	0.687495	1	0.949177	1	0.769031	0	0.903804	1	1.8162	0	1.91077	0	1.12787	1
Control_19	HCW	61	M	1.02678	0	0.18825	0	0.350708	1	1.07394	1	0.745898	1	1.24666	0	0.893136	0	1.80742	1	1.23313	1
Control_20	HCW	63	M	0.274595	0	0.123188	1	0.466172	1	0.478719	0	1.4078	0	1.22119	1	1.15043	0	1.89587	1	0.926246	0
Control_21	HCW	63	M	0.604385	0	0.206187	1	1.06986	1	0.829661	0	1.76483	0	2.21553	0	0.784057	1	1.68248	1	2.46397	1
Control_22	HCW	66	M	0.210588	0	0.212312	0	0.838618	1	0.325928	0	0.617703	0	1.10589	0	0.197024	0	1.89407	1	1.0798	1
Control_23	HCW	61	M	0.383372	0	0.119563	1	0.315799	1	0.581115	0	1.49489	0	1.09183	1	2.31297	0	1.87573	1	0.692407	0
Control_24	HCW	65	M	0.684327	0	0.286125	0	0.57209	1	0.656472	0	0.749441	0	0.570118	0	0.840454	0	1.82681	0	1.23206	1
Control_25	HCW	64	M	0.87944	0	0.133625	1	0.82109	1	2.08641	0	1.63098	1	1.48241	1	1.95458	0	2.06141	1	1.16653	1
Control_26	HCW	70	M	0.53292	0	0.204313	0	0.819197	1	0.738385	0	0.466336	0	1.16215	0	0.247893	0	1.81986	1	1.60735	1
Control_27	HCW	63	M	0.535313	0	0.125188	1	0.341686	1	0.61176	0	1.25467	0	1.12677	1	2.09948	0	1.88481	1	1.10046	1
Control_28	HCW	66	M	0.468871	0	0.200375	0	0.262993	1	0.459222	0	0.959109	0	0.87326	0	0.488669	0	1.85056	0	0.880642	0
Control_29	HCW	64	M	0.492763	0	0.202313	1	0.402328	1	0.938804	0	1.02414	0	0.997731	0	0.958297	0	1.80063	0	1.12097	1
Control_30	HCW	66	M	0.343577	0	0.152812	0	0.268567	1	0.434021	0	0.32118	0	0.953086	0	0.29696	0	1.4623	0	0.667464	0
Control_31	HCW	66	M	0.474966	0	0.147875	0	0.366648	1	0.542615	0	0.418129	0	0.4053	0	0.856912	0	1.73326	0	0.979711	0
Control_32	HCW	66	M	1.1883	0	0.152188	0	0.298171	1	1.80967	1	0.394266	1	0.686707	1	1.51871	0	1.74819	0	1.11212	1
Control_33	HCW	65	M	0.474942	0	0.13775	0	0.448252	1	0.377099	0	0.414625	0	1.19537	0	0.752231	0	1.73613	1	1.30808	1
Control_34	HCW	67	M	0.383429	0	0.440375	1	1.08492	1	0.406878	0	1.0548	0	1.80864	0	0.442322	1	1.75108	1	1.77634	1
Control_35	HCW	66	M	0.394762	0	0.127438	1	0.558578	1	0.49476	0	1.03293	0	0.686067	1	1.59609	0	1.91683	0	1.09611	1
Control_36	HCW	64	M	0.264565	0	0.240313	1	0.469046	1	0.461223	0	1.50862	0	1.31083	1	1.09423	0	1.70245	1	1.51645	1
Control_37	HCW	40	F	1.13486	0	0.185438	1	0.411134	1	1.75152	1	1.48899	1	1.03233	1	1.52895	0	1.70623	1	1.01713	1
Control_38	HCW	38	F	1.13537	0	0.255812	1	0.682991	1	1.07167	1	1.4747	1	0.835348	0	0.964759	0	1.55476	0	1.08501	1
Control_39	HCW	31	F	0.995708	0	0.28675	1	0.490513	1	0.946014	0	1.50922	0	1.03151	1	1.30871	0	1.80993	1	1.04248	1
Control_40	HCW	47	F	0.88235	0	0.172437	1	0.586208	1	1.63228	0	1.60277	1	1.18292	1	1.49611	0	1.84983	1	1.15551	1
Control_41	HCW	44	F	0.184281	0	0.140937	1	0.256384	1	0.508022	0	1.66574	0	1.07681	0	0.337514	0	1.95377	1	1.09379	1
Control_42	HCW	42	F	0.495796	0	0.227875	1	0.718379	1	1.35921	0	1.39018	1	1.0965	1	1.67292	0	1.90419	1	1.17635	1
Control_43	HCW	44	F	0.337114	0	0.190438	1	0.572363	1	0.412355	0	1.49057	0	1.07927	0	0.618694	0	1.64511	1	1.10887	1
Control_44	HCW	45	F	0.762443	0	0.16	1	0.412791	1	1.06185	0	1.41902	1	1.43129	1	1.20049	0	1.61011	1	1.42629	1
Control_45	HCW	50	F	0.239105	0	0.27125	1	0.241602	1	0.418753	0	1.44655	0	0.464504	0	0.374473	0	1.67574	0	0.592485	0
Control_46	HCW	51	F	0.342116	0	0.125438	0	0.472657	1	0.301889	0	0.442109	0	0.969134	0	0.536172	0	1.83742	0	1.05075	1
Control_47	HCW	56	F	1.08964	0	0.322125	1	0.875793	1	1.11587	1	1.24456	1	1.19742	1	1.61321	0	1.81993	1	1.40166	1
Control_48	HCW	51	F	1.05633	0	0.123813	0	0.381728	1	1.08641	1	0.6875	1	1.17919	1	1.94465	0	1.74561	1	0.983421	0
Control_49	HCW	59	F	0.645918	0	0.181938	1	0.684308	1	0.596878	0	1.2198	0	1.05042	0	0.795645	0	1.90258	1	1.25758	1
Control_50	HCW	57	F	0.622957	0	0.494375	1	0.390365	1	0.672671	0	1.39102	0	0.844507	0	0.607001	0	1.92755	0	1.09812	1
Control_51	HCW	55	F	0.528189	0	0.147	1	0.345893	1	0.613172	0	1.26612	0	0.920428	0	0.548721	0	1.86542	0	0.925414	0
Control_52	HCW	51	F	0.700576	0	0.231625	1	0.262785	1	0.900869	0	1.19608	0	0.678458	0	0.853701	0	1.79468	0	0.502954	0
Control_53	HCW	55	F	0.341952	0	0.132062	1	0.30309	1	0.655721	0	1.38319	0	1.52615	1	1.06126	0	1.69588	1	1.18025	1
Control_54	HCW	56	F	0.719825	0	0.202063	1	0.27727	1	1.13436	0	1.03414	1	1.00953	0	0.756544	0	1.71926	1	1.03665	1
Control_55	HCW	64	F	1.41088	0	0.15575	1	0.374551	1	1.46338	1	1.20924	1	0.997163	1	1.46861	0	1.8185	0	1.04264	1
Control_56	HCW	63	F	0.633219	0	0.174063	0	0.4492	1	0.753449	0	0.771094	0	0.544356	0	0.633027	0	1.71574	0	1.07861	1
Control_57	HCW	61	F	0.821227	0	0.165937	1	0.25454	1	1.19498	0	1.53555	1	1.18587	1	2.13975	0	1.78949	1	0.999687	0
Control_58	HCW	63	F	0.390622	0	0.168563	1	0.694632	1	0.555493	0	1.26149	0	1.22378	0	0.595883	0	1.83387	1	1.36908	1
Control_59	HCW	66	F	0.831472	0	0.162375	1	1.48932	1	1.09157	0	1.29745	1	1.4587	1	1.07612	1	1.89816	1	1.68013	1
Control_60	HCW	63	F	0.81717	0	0.124188	0	0.396127	1	0.614243	0	0.495328	0	0.821135	0	0.484353	0	1.81031	0	0.896756	0
Control_61	HCW	61	F	0.618081	0	0.14025	0	0.257775	1	0.549998	0	0.480992	0	0.511721	0	0.712542	0	1.5803	0	0.529478	0
Control_62	HCW	66	F	0.327205	0	0.126562	1	0.264025	1	1.7533	0	1.57868	1	1.88442	1	1.4612	0	1.63061	1	1.52999	1
Control_63	HCW	65	F	0.628039	0	0.1385	1	0.274345	1	0.6894	0	1.29302	0	0.748947	0	0.940278	0	1.93236	0	1.06511	1
Control_64	HCW	64	F	0.396235	0	0.205375	1	0.696601	1	1.583	0	1.6269	1	1.3732	1	1.23304	0	1.70687	1	1.29676	1
Control_65	HCW	61	F	0.283394	0	0.210375	1	0.405497	1	0.475896	0	1.69169	0	1.49434	0	0.437192	0	2.1703	1	1.22691	1
Control_66	HCW	61	F	0.347325	0	0.21625	1	0.805112	1	0.670681	0	1.47352	0	0.966384	1	1.3001	0	1.8168	0	1.06587	1
Control_67	NHR	75	M	0.213036	0	0.175187	0	0.884077	1	0.133235	0	0.36275	0	0.543198	0	0.132174	0	1.88995	0	1.16948	1
Control_68	NHR	77	M	0.548645	0	0.164	0	0.723143	1	0.300132	0	0.701477	0	0.473425	0	0.257167	0	1.8037	0	0.863885	0
Control_69	NHR	80	M	0.411597	0	0.132125	0	0.851092	1	0.239521	0	0.492164	0	0.803679	0	0.196628	0	1.69908	0	1.10248	1
Control_70	NHR	87	M	0.491212	0	0.0975	0	0.122609	1	0.476587	0	0.362687	0	0.178871	1	1.09962	0	1.75914	0	2.22625	1
Control_71	NHR	70	M	0.524276	0	0.284875	1	0.51784	1	0.403679	0	1.27929	0	0.922458	0	0.328238	0	1.84777	0	1.09899	1
Control_72	NHR	85	M	0.463084	0	0.207375	0	1.34756	1	0.20489	0	0.379539	0	1.06093	0	0.399799	1	1.91643	1	1.26439	1
Control_73	NHR	85	M	0.272811	0	0.155562	0	0.226099	1	0.16853	0	0.477625	0	1.63442	0	0.217527	0	1.35427	1	2.10129	1
Control_74	NHR	88	M	0.435708	0	0.123875	0	0.268555	1	0.40516	0	0.345273	0	0.745907	0	0.332457	0	1.66962	0	1.06111	1
Control_75	NHR	96	M	0.966865	0	0.244562	0	1.24283	1	0.598373	0	0.810102	0	2.45258	1	1.49022	1	1.81339	1	2.3267	1
Control_76	NHR	90	M	0.874523	0	0.229687	0	0.43992	1	0.656677	0	0.951203	0	0.837546	0	0.77931	0	1.62513	0	1.8276	1
Control_77	NHR	75	M	0.745867	0	0.203375	0	0.492114	1	0.363163	0	0.467687	0	0.509383	0	0.760509	0	2.08242	0	1.19446	1
Control_78	NHR	77	M	0.226384	0	0.295375	0	0.982494	1	0.19094	0	0.58375	0	0.957656	0	0.210312	0	1.38739	0	1.14661	1
Control_79	NHR	92	M	0.223145	0	0.19525	0	0.501736	0	0.368358	0	0.2005	0	0.527183	0	0.227678	0	0.579625	0	0.45449	0
Control_80	NHR	90	M	1.77619	0	0.157062	1	0.804293	1	1.69521	1	1.18691	1	1.15986	1	1.52487	0	1.84083	1	1.94025	1
Control_81	NHR	88	M	0.707199	0	0.375465	0	0.396918	1	1.58486	0	0.337789	1	0.331143	1	1.26072	0	1.6847	0	0.569624	0
Control_82	NHR	91	M	0.34418	0	0.18225	0	0.88322	0	0.169145	0	0.259125	0	0.369407	0	0.160398	0	0.668828	0	0.574316	0
Control_83	NHR	71	M	0.636162	0	0.247812	1	0.504162	1	0.721199	0	1.21404	0	1.15603	0	0.422186	0	1.83289	1	1.2167	1
Control_84	NHR	77	M	0.62679	0	0.256188	0	0.638095	1	0.440338	0	0.463664	0	0.407201	0	0.695272	0	1.85439	0	1.06935	1
Control_85	NHR	87	M	0.285165	0	0.537375	0	0.623606	1	0.184251	0	0.176539	0	1.2009	0	0.198797	0	1.81352	1	1.14735	1
Control_86	NHR	84	M	0.422224	0	0.13975	0	0.273995	0	0.25911	0	0.191875	0	0.152701	0	0.329645	0	0.586938	0	0.231003	0
Control_87	NHR	85	M	0.682643	0	0.410125	1	0.889121	1	0.41433	0	1.67779	0	1.11555	0	0.438844	0	1.74208	1	1.23473	1
Control_88	NHR	82	M	0.45644	0	0.208875	1	0.406433	1	0.481894	0	1.3226	0	0.509439	0	0.376025	0	1.96077	0	1.28218	1
Control_89	NHR	82	M	0.453666	0	0.24225	0	0.234076	1	0.246435	0	0.457875	0	0.207413	0	0.645758	0	1.8002	0	0.502361	0
Control_90	NHR	89	M	0.156844	0	0.162	0	0.379236	1	0.146037	0	0.206563	0	0.564976	0	0.210702	0	1.79042	0	2.18469	1
Control_91	NHR	71	M	0.434615	0	0.336813	1	0.622235	1	0.449796	0	1.43972	0	1.14387	0	0.401871	0	2.22367	1	1.32239	1
Control_92	NHR	73	M	0.34244	0	0.252312	0	1.09333	1	0.388507	0	0.526211	0	1.66115	0	0.455626	1	1.47987	1	1.99038	1
Control_93	NHR	92	M	0.575189	0	0.168437	0	0.412171	1	0.443741	0	0.445164	0	0.379145	0	0.504314	0	1.27908	0	1.15844	1
Control_94	NHR	82	M	0.72928	0	0.156625	0	1.07464	1	0.520287	0	0.366187	0	0.615678	0	0.363839	1	1.62639	0	1.1486	1
Control_95	NHR	85	M	0.328894	0	0.264813	1	0.839869	1	0.673062	0	1.41266	0	1.17293	0	0.360296	0	1.81258	1	1.38969	1
Control_96	NHR	86	M	0.568052	0	0.254188	1	0.566764	1	0.348759	0	1.12309	0	1.54183	0	0.587487	0	1.98073	1	1.72068	1
Control_97	NHR	86	M	0.367125	0	0.50259	1	1.02854	1	0.521934	0	1.41529	0	2.20365	0	0.717306	1	1.83483	1	2.2574	1
Control_98	NHR	86	F	0.526267	0	0.301375	0	0.918556	1	0.520911	0	0.4445	0	1.10386	0	0.408721	0	1.83693	1	0.872899	0
Control_99	NHR	89	F	0.413956	0	0.243875	0	1.15189	1	0.21227	0	0.357063	0	1.06376	0	0.18352	1	2.12217	1	1.11499	1
Control_100	NHR	88	F	0.336355	0	0.161562	0	0.551158	1	0.330033	0	0.691094	0	0.689926	0	0.339814	0	2.05867	0	1.13869	1
Control_101	NHR	88	F	0.733681	0	0.180125	1	0.289401	1	0.756349	0	1.34971	0	0.483543	0	0.587601	0	1.9747	0	1.00026	1
Control_102	NHR	85	F	0.411894	0	0.237625	0	0.513187	1	0.383982	0	0.529687	0	0.644226	0	0.336324	0	2.12199	0	1.06376	1
Control_103	NHR	77	F	0.285151	0	0.17575	0	0.579833	1	0.166518	0	0.482375	0	0.742456	0	0.220335	0	2.0748	0	1.46617	1
Control_104	NHR	76	F	0.29606	0	0.157438	1	0.768763	1	0.626461	0	1.52554	0	1.14845	0	0.278069	0	1.8957	1	1.84435	1
Control_105	NHR	78	F	0.501798	0	0.321875	1	0.858439	1	0.479799	0	1.4594	0	0.854007	0	0.503197	0	1.87443	0	1.07805	1
Control_106	NHR	83	F	0.566003	0	0.275125	0	1.0509	1	0.436048	0	0.937039	0	1.12767	0	0.275437	1	1.88145	1	1.09856	1
Control_107	NHR	82	F	0.310972	0	0.360063	0	1.06627	1	0.118029	0	0.517625	0	1.05584	0	0.796583	1	1.55158	1	1.24488	1
Control_108	NHR	84	F	0.420228	0	0.245375	0	0.613566	1	0.346362	0	0.387727	0	0.955891	0	0.446872	0	1.83589	0	1.20686	1
Control_109	NHR	87	F	0.37923	0	0.157	0	0.402869	1	0.379143	0	0.338594	0	0.492505	0	0.618145	0	1.89717	0	1.10522	1
Control_110	NHR	85	F	0.41924	0	0.17275	0	0.445013	1	0.602642	0	0.432586	0	0.999114	0	0.29115	0	1.69345	0	1.22927	1
Control_111	NHR	87	F	1.14525	0	0.3725	0	0.716335	1	0.909308	1	0.789836	0	0.790396	1	1.993	0	1.85608	0	1.33192	1
Control_112	NHR	89	F	0.228538	0	0.21275	0	0.877361	0	0.225677	0	0.411062	0	1.07859	0	0.210335	0	0.764055	1	1.10294	1
Control_113	NHR	89	F	0.226994	0	0.159812	0	0.367956	1	0.206708	0	0.498289	0	0.239304	0	0.200174	0	1.84427	0	0.411696	0
Control_114	NHR	87	F	0.199561	0	0.164375	0	0.422055	1	0.176121	0	0.519586	0	0.901175	0	0.289714	0	1.4442	0	1.1321	1
Control_115	NHR	71	F	0.28146	0	0.176875	0	0.454662	1	0.2868	0	0.41425	0	0.507302	0	0.231441	0	1.85448	0	0.727627	0
Control_116	NHR	75	F	0.358603	0	0.164313	0	1.20852	1	0.248309	0	0.189125	0	1.133	0	0.941787	1	2.03286	1	1.96924	1
Control_117	NHR	87	F	0.26495	0	0.263188	1	0.411978	1	0.563603	0	1.39504	0	1.27145	0	0.521124	0	2.0497	1	1.59325	1
Control_118	NHR	86	F	0.971723	0	0.147687	0	0.447887	1	0.686657	0	0.140602	0	0.949074	0	0.561948	0	1.62527	0	0.358844	0
Control_119	NHR	84	F	0.320169	0	0.144813	1	0.758845	1	0.358756	0	1.41152	0	2.55618	1	1.32941	0	1.8937	1	2.18779	1
Control_120	NHR	89	F	0.566233	0	0.530625	1	0.905121	1	0.509868	0	1.43316	0	1.09489	0	0.395323	0	1.87552	1	1.71111	1
Control_121	NHR	85	F	0.22977	0	0.162375	0	0.490789	1	0.291693	0	0.740586	0	0.572018	0	0.527257	0	2.29899	0	1.02096	1
Control_122	NHR	72	F	0.277195	0	0.1345	0	0.271048	1	0.299845	0	0.582414	0	0.584666	0	0.17503	0	1.87677	0	0.322043	0
Control_123	NHR	88	F	0.553944	0	0.339813	0	0.656875	0	0.325664	0	0.22125	0	0.74063	0	0.295505	0	0.0583828	0	0.742306	0
Control_124	NHR	84	F	0.726687	0	0.212625	0	1.05625	1	0.364344	0	0.437812	0	0.794909	0	0.522971	1	1.50674	0	1.07856	1
Control_125	NHR	81	F	0.553629	0	0.309375	1	0.956355	1	0.45929	0	1.32953	0	1.07468	0	0.472175	0	2.25811	1	1.75086	1
Control_126	NHR	84	F	0.35865	0	0.187625	0	0.578351	1	0.377343	0	0.845961	0	0.592546	0	0.428482	0	2.23912	0	0.861609	0
Control_127	NHR	85	F	0.496121	0	0.159812	0	1.02701	0	0.365253	0	0.216938	0	1.09364	0	0.284575	1	0.512914	1	1.29299	1
Control_128	NHR	78	F	0.502099	0	0.162562	1	0.625591	1	0.467065	0	1.44389	0	1.03893	0	0.571806	0	1.80932	1	1.18108	1
Control_129	NHR	77	F	0.590299	0	0.339438	0	0.370966	1	0.278538	0	0.446313	0	0.348764	0	0.287402	0	1.93664	0	0.516284	0
Control_130	NHR	87	F	0.314314	0	0.236125	1	0.920791	1	0.336464	0	1.29159	0	1.06597	0	0.884505	0	2.11073	1	1.46298	1
Control_131	NHR	87	F	0.774108	0	0.176187	1	0.695171	1	0.470445	0	1.37815	0	1.1002	0	0.481558	0	2.02514	1	1.74222	1
Control_132	NHR	73	F	0.294556	0	0.216438	1	0.663452	1	0.238251	0	1.23578	0	0.79336	0	0.180027	0	2.21717	0	1.01373	1
Control_133	NHR	79	F	0.506839	0	0.421992	0	0.671375	1	0.492521	0	0.779266	0	1.11717	1	1.34703	0	1.7262	1	1.84058	1
Control_134	NHR	88	F	0.441061	0	0.2305	0	0.222115	1	0.477484	0	0.5175	0	0.240693	0	0.2642	0	1.6107	0	0.483163	0
Control_135	NHR	84	F	0.526822	0	0.316312	1	0.771723	1	0.565187	0	1.59627	0	1.27655	0	0.403683	0	1.5353	1	1.07075	1
Control_136	NHR	85	F	0.308418	0	0.131375	1	0.477686	1	0.535468	0	1.21266	0	0.819126	0	0.391547	0	1.83152	0	1.38769	1
Control_137	NHR	79	F	0.325762	0	0.669406	0	0.359433	1	0.317274	0	0.42075	0	0.465863	0	0.400949	0	1.68336	0	2.16544	1
Control_138	NHR	82	F	0.342382	0	0.222125	0	1.09192	1	0.270713	0	0.660586	0	0.899262	0	0.406791	1	1.96324	0	1.07717	1
Control_139	NHR	84	F	0.254819	0	0.198937	0	0.430644	1	0.17516	0	0.379461	0	2.16877	0	0.184098	0	1.82258	1	1.84121	1
Control_140	NHR	88	F	0.279638	0	0.130625	0	0.614699	1	0.208431	0	0.168352	0	0.534193	0	0.165537	0	1.61052	0	1.23888	1
Control_141	NHR	87	F	0.556393	0	0.165063	0	0.792156	1	0.330704	0	0.572562	0	1.07218	0	0.583692	0	1.77645	1	1.17705	1
Control_142	NHR	88	F	0.288266	0	0.203563	1	0.851716	1	0.230681	0	1.32027	0	1.44519	0	0.516202	0	1.65638	1	2.01541	1
Control_143	NHR	89	F	0.525834	0	0.11425	0	0.583933	1	0.371128	0	0.2475	0	0.481862	0	0.661067	0	1.8472	0	1.24563	1

## Sheet: data patients t0,t1,t2,t3,t4
Participant ID	Age	Sex	t0_IgM_ODnorm	t0_IgM_Positivity	t0_IgG_cODnorm	t0_IgG_Positivity	t0_IgA_cODnorm	t0_IgA_Positivity	t1_IgM_ODnorm	t1_IgM_Positivity	t1_IgG_cODnorm	t1_IgG_Positivity	t1_IgA_cODnorm	t1_IgA_Positivity	t2_IgM_ODnorm	t2_IgM_Positivity	t2_IgG_cODnorm	t2_IgG_Positivity	t2_IgA_cODnorm	t2_IgA_Positivity	t3_IgM_ODnorm	t3_IgM_Positivity	t3_IgG_cODnorm	t3_IgG_Positivity	t3_IgA_cODnorm	t3_IgA_Positivity	t4_IgM_ODnorm	t4_IgM_Positivity	t4_IgG_cODnorm	t4_IgG_Positivity	t4_IgA_cODnorm	t4_IgA_Positivity	t0_IgG_Anti-N (commercial Kit)	Height(cm)	Weight(Kg)	BMI (kg/m2)	Diabetes/ Endocrine D.	Cardiovascular D.	Hypertension	Congenic or acquired Immunodeficiency	Pulmonary Chronic D.	Hepatic Chronic D.	Kidney Chronic D.	Rheumatologic D.	Organ Transplant	Keep the transplant?	Statins (p.ex. sinvastatina, atorvastatina	Angiotensin converting enzyme (ACE2) inhibitors (p.ex. captopril, lisinopril, perindopril)	Angiotensin II receptor blockers (p.ex. losartan, irbesartan)
Patient_1	90	M	0.120216	0	0.160688	0	0.237294	0	0.128205	0	0.13175	0	0.27856	0	0.174391	0	0.178687	0	0.695304	0	0.123726	0	0.137563	0	0.35772	0	0.138762	0	0.1565	0	0.440523	0	< 0.1	180	80	24.6914	1	1	1	0	0	0	1	1	0	0	1	0	0
Patient_2	63	M	0.255722	0	0.168063	0	0.397367	0	0.30547	0	0.666547	0	0.577361	0	0.948264	0	2.18505	1	1.07702	1	0.293594	0	1.85793	1	0.390199	0	0.258167	0	1.49393	1	0.373054	0	< 0.1	173	62.5	20.8828	0	1	1	0	0	1	1	0	1	0	0	1	0
Patient_3	74	F	0.19065	0	0.397125	0	0.39301	0	0.142582	0	2.00273	1	1.05243	1	0.308827	0	2.30762	1	1.45729	1	0.124448	0	2.04387	1	0.65831	0	0.144378	0	1.8683	1	0.771069	0	< 0.1	146	78	36.5922	0	1	0	0	1	0	1	0	0	0	0	0	0
Patient_5	63	M	0.458867	0	0.248312	0	0.523919	0	0.525288	0	0.21825	0	1.53348	1	0.533505	0	1.62487	1	2.32495	1	0.324307	0	0.486304	0	1.47957	1	0.255119	0	0.532	0	1.3	1	< 0.1	163	70	26.3465	0	1	0	0	0	0	1	0	1	0	0	0	0
Patient_6	74	M	0.375148	0	0.243875	0	0.578785	0	0.349382	0	0.18625	0	0.751047	0	0.313538	0	0.832242	0	0.832034	0	0.273572	0	0.374563	0	0.673545	0	0.332529	0	0.357875	0	0.703144	0	< 0.1	170	58	20.0692	0	1	1	0	0	0	1	0	0	0	0	0	1
Patient_7	51	M	0.299421	0	0.28882	0	0.436389	0	0.376191	0	0.630297	0	0.513514	0	1.0591	1	2.10462	1	0.871332	0	0.385615	0	1.71468	1	0.821048	0	0.277147	0	1.33918	1	0.764901	0	< 0.1	171	63	21.5451	0	0	0	1	0	0	1	0	1	0	0	0	0
Patient_8	45	M	0.659109	0	0.274938	0	0.574757	0	0.9736	0	1.04311	1	1.06487	1	1.26336	1	2.36262	1	1.20948	1	0.928003	0	1.38499	1	0.982425	0	0.830995	0	0.981492	0	1.01716	1	< 0.1	169	73.5	25.7344	0	0	0	0	0	0	1	0	1	1	0	0	0
Patient_9	63	F	1.74692	1	0.379625	0	0.393475	0	1.72912	1	0.373312	0	0.612159	0	2.41998	1	2.00355	1	1.06668	1	1.70974	1	1.38993	1	0.394927	0	1.936	1	1.24424	1	0.560681	0	0.3	160	71.5	27.9297	0	1	1	1	0	1	1	0	1	1	0	0	0
Patient_10	61	M	0.28008	0	0.149938	0	0.281301	0	0.316579	0	1.21305	1	0.727111	0	0.3313	0	2.14412	1	1.45047	1	0.259937	0	1.64693	1	1.03181	1	0.300336	0	1.35124	1	1.00995	1	< 0.1	172	73	24.6755	0	1	1	0	0	0	1	0	1	1	1	1	1
Patient_11	64	F	0.237609	0	0.16525	0	0.216523	0	0.347145	0	0.3735	0	0.371133	0	0.348981	0	2.1728	1	0.766043	0	0.214088	0	1.46268	1	0.25443	0	0.249395	0	1.22224	1	0.263793	0	< 0.1	154	48	20.2395	0	0	1	0	0	0	1	0	1	0	0	0	0
Patient_12	66	F	0.430992	0	0.197563	0	0.282374	0	0.435905	0	1.31155	1	0.534388	0	0.662768	0	1.96993	1	1.18952	1	0.37149	0	1.79999	1	0.531048	0	0.613482	0	1.58274	1	0.493352	0	< 0.1	156	74	30.4076	0	0	0	0	0	0	1	0	0	0	1	0	0
Patient_13	75	M	0.562756	0	0.364625	0	0.780085	0	0.681751	0	0.668547	0	1.18934	1	1.68618	1	2.33949	1	1.49034	1	0.686751	0	1.86749	1	1.24481	1	0.715757	0	1.83887	1	1.24381	1	< 0.1	160	72	28.125	1	0	1	0	0	0	1	0	0	0	1	0	1
Patient_14	77	F	0.26928	0	0.178437	0	0.220552	0	0.310558	0	0.893172	0	0.898437	0	0.354737	0	1.97224	1	1.19131	1	0.22466	0	1.76137	1	1.38595	1	0.215015	0	1.71068	1	1.03625	1	< 0.1	150	50.5	22.4444	0	1	1	0	0	0	1	0	0	0	0	1	0
Patient_15	49	M	0.302733	0	0.224938	0	0.889944	0	0.281404	0	0.677609	0	1.03301	1	0.460199	0	2.1818	1	1.08572	1	0.339023	0	1.7918	1	1.1416	1	0.255922	0	1.60755	1	1.10305	1	< 0.1	180	86.5	26.6975	1	0	1	0	0	0	1	0	1	1	0	1	0
Patient_16	63	M	0.26396	0	0.172125	0	0.417645	0	0.502648	0	1.01317	1	0.706568	0	0.546543	0	2.10137	1	1.5989	1	0.32875	0	1.71768	1	0.597617	0	0.320568	0	1.38912	1	0.687299	0	< 0.1	171	69	23.597	0	0	0	0	0	1	1	0	1	0	0	0	0
Patient_17	74	M	0.167688	0	0.435188	0	0.289653	0	0.200543	0	0.308188	0	0.372535	0	0.214146	0	1.70818	1	1.1482	1	0.176219	0	0.842679	0	0.354684	0	0.139569	0	0.507992	0	0.358667	0	< 0.1	172	96.4	32.5852	1	1	1	0	0	0	1	0	0	0	1	1	0
Patient_18	72	F	0.325702	0	0.377812	0	0.371616	0	0.422284	0	0.542461	0	0.659565	0	1.40615	1	2.06087	1	1.24757	1	0.273127	0	1.71493	1	0.625034	0	0.372707	0	1.68343	1	1.00172	1	< 0.1	156	44	18.0802	0	1	1	0	0	0	1	0	1	0	1	0	0
Patient_19	69	F	0.287492	0	0.859867	0	1.57999	1	1.05203	1	2.20667	1	2.12846	1	0.639594	0	2.08668	1	1.85585	1	0.280034	0	1.92812	1	1.42105	1	0.275038	0	1.89543	1	1.46604	1	< 0.1	164	83	30.8596	1	1	1	0	0	0	1	0	0	0	1	0	1
Patient_20	85	F	0.186416	0	0.107438	0	0.284862	0	0.217592	0	0.228875	0	0.880135	0	0.33239	0	2.05174	1	2.45033	1	0.233649	0	1.3833	1	2.17641	1	0.203582	0	1.21149	1	1.7806	1	< 0.1	157	72	29.2101	1	0	1	0	0	0	1	0	0	0	0	0	0
Patient_21	57	F	0.502594	0	0.319	0	1.00855	1	0.809719	0	1.17967	1	1.25593	1	1.39263	1	2.09018	1	1.33493	1	0.519223	0	1.9758	1	1.41686	1	0.606593	0	1.84524	1	1.42688	1	< 0.1	155	68.5	28.512	0	0	0	0	0	0	1	0	1	0	0	0	0
Patient_22	64	M	0.140641	0	0.38525	0	0.645615	0	0.213668	0	1.2228	1	1.02116	1	2.04194	1	1.83199	1	1.01918	1	0.266831	0	1.56399	1	1.17536	1	0.355757	0	1.53855	1	1.06181	1	< 0.1	168	88	31.1791	1	0	1	0	1	0	1	0	0	0	0	0	1
Patient_23	61	M	0.792785	0	0.253437	0	0.908518	0	0.937969	0	0.171813	0	1.03422	1	0.808969	0	1.13605	1	1.14106	1	0.831261	0	0.507122	0	1.42421	1	0.665667	0	0.64875	0	1.19023	1	< 0.1	186	115	33.2408	1	0	1	0	1	0	1	0	0	0	0	0	1
Patient_24	79	M	0.296317	0	0.336	0	0.863299	0	0.362788	0	0.37025	0	1.03582	1	0.562945	0	2.16749	1	1.82339	1	0.386043	0	1.72362	1	1.48406	1	0.271056	0	1.55787	1	1.40598	1	< 0.1	170	92.5	32.0069	0	1	0	0	1	0	1	0	0	0	0	0	0
Patient_25	69	F	0.238014	0	0.272062	0	0.322504	0	0.289167	0	0.321813	0	0.403153	0	0.854076	0	1.93605	1	1.04141	1	0.294512	0	1.33005	1	0.358477	0	0.292723	0	1.02237	1	0.371585	0	< 0.1	161	52.5	20.2538	0	1	1	0	0	0	1	0	0	0	1	1	0
Patient_26	91	M	0.404579	0	0.211312	0	0.793403	0	0.563201	0	0.2165	0	1.12091	1	0.440445	0	0.511813	0	1.6233	1	0.401226	0	0.263313	0	1.12542	1	0.344898	0	0.269813	0	1.0834	1	< 0.1	165	69	25.3444	0	1	0	0	0	0	1	0	0	0	1	0	0
Patient_27	77	M	0.311705	0	0.482438	0	1.0568	1	0.392181	0	1.21511	1	1.10598	1	0.456603	0	1.87455	1	1.90475	1	0.303249	0	1.57505	1	1.55985	1	0.289993	0	1.37187	1	1.53653	1	< 0.1	163	66.5	25.0292	0	1	1	0	0	0	1	0	0	0	1	0	0
Patient_28	79	M	0.325714	0	0.26825	0	0.530759	0	0.348421	0	0.3735	0	0.641029	0	0.650476	0	1.65287	1	0.733511	0	0.286482	0	1.40787	1	0.554847	0	0.298291	0	1.47124	1	0.571071	0	< 0.1	172	80	27.0416	1	0	1	0	0	0	1	1	0	0	1	0	0
Patient_29	78	F	0.347534	0	0.41425	0	0.549968	0	0.211537	0	0.304625	0	0.740769	0	0.244385	0	0.509422	0	1.33493	1	0.218513	0	0.548054	0	0.668654	0	0.226493	0	0.455054	0	0.745385	0	< 0.1	153	50	21.3593	0	0	0	0	0	0	1	0	0	0	0	0	0
Patient_30	69	M	0.325291	0	0.52925	0	1.03835	1	0.368355	0	0.790984	0	1.62755	1	0.568573	0	2.05662	1	1.48385	1	0.304444	0	1.20974	1	1.46113	1	0.354901	0	1.15124	1	1.31414	1	< 0.1	162	73	27.8159	1	0	1	0	0	0	1	0	0	0	1	1	0
Patient_33	75	M	0.158346	0	0.336562	0	1.00615	1	0.194493	0	0.254625	0	0.973636	0	0.500762	0	1.68701	1	1.14984	1	0.185283	0	1.7638	1	0.892931	0	0.153056	0	1.60474	1	0.847982	0	< 0.1	168	75	26.5731	0	0	1	0	0	0	1	1	0	0	1	0	0
Patient_34	69	M	0.525375	0	0.318688	0	0.310501	0	0.726459	0	0.659859	0	0.900085	0	0.765372	0	1.6097	1	1.51032	1	0.502099	0	1.40224	1	1.2807	1	0.432623	0	1.03162	1	0.866265	0	< 0.1	169	68	23.8087	1	1	1	0	0	0	1	0	0	0	1	0	1
Patient_35	84	M	0.28878	0	0.242312	0	0.628076	0	0.230194	0	0.278313	0	0.695583	0	0.285252	0	1.75445	1	1.18944	1	0.244297	0	1.90343	1	0.815229	0	0.148049	0	1.53855	1	0.733476	0	< 0.1	172	63.5	21.4643	0	0	1	0	0	0	1	0	0	0	0	0	1
Patient_36	76	M	0.340071	0	0.257563	0	0.590716	0	0.486268	0	0.663422	0	1.56626	1	0.427533	0	1.53701	1	1.87691	1	0.328962	0	1.44874	1	1.6213	1	0.297311	0	0.983554	0	1.6181	1	< 0.1	168	68	24.093	1	1	1	0	0	0	1	0	0	0	1	1	0
Patient_37	74	M	0.294678	0	0.439688	0	0.254487	0	0.304449	0	1.11361	1	1.12486	1	0.474677	0	1.8192	1	1.05599	1	0.322883	0	2.02962	1	0.797145	0	0.364275	0	1.76287	1	0.82889	0	< 0.1	177	63	20.1092	0	1	1	0	0	0	1	0	0	0	1	1	0
Patient_38	60	M	0.773867	0	0.316812	0	0.901219	0	0.850594	0	0.800359	0	1.61511	1	0.962496	0	1.6972	1	1.6217	1	0.810306	0	1.81493	1	1.75713	1	0.870117	0	1.41862	1	1.58527	1	0.2	170	84	29.0657	1	1	0	0	0	0	1	0	0	0	0	0	0
Patient_39	82	M	0.110612	0	0.210187	0	0.460865	0	0.130177	0	0.171625	0	0.534762	0	0.192116	0	1.59557	1	1.34674	1	0.123489	0	1.23643	1	0.610081	0	0.118407	0	1.02549	1	0.653221	0	< 0.1	165	69.5	25.528	0	0	1	0	0	0	-	0	0	0	1	1	0
Patient_40	58	M	0.20458	0	0.287187	0	0.86607	0	0.252926	0	0.686609	0	1.03431	1	0.379044	0	1.99395	1	1.75628	1	0.232955	0	0.435179	0	0.829634	0	0.248604	0	0.507117	0	1.08928	1	< 0.1	165	90	33.0579	1	0	1	0	0	0	1	0	0	0	1	0	0
Patient_41	60	M	0.202879	0	0.441063	0	0.378754	0	0.285117	0	0.646672	0	0.604053	0	0.37086	0	1.85563	1	1.06032	1	0.266346	0	0.789242	0	0.432355	0	0.278774	0	0.689992	0	0.455701	0	< 0.1	175	122	39.8367	1	1	1	0	0	0	1	0	0	0	1	0	1
Patient_42	75	M	0.173799	0	0.255188	0	0.40261	0	0.275132	0	0.30575	0	0.443476	0	0.773276	0	2.27151	1	1.08363	1	0.19167	0	1.5143	1	0.502414	0	0.22277	0	1.29599	1	0.519155	0	< 0.1	156	74	30.4076	1	1	0	0	0	0	1	0	0	0	1	0	0
Patient_43	69	M	0.232419	0	0.224438	0	0.447411	0	0.409732	0	1.18192	1	0.876941	0	0.636885	0	2.44888	1	1.20215	1	0.346544	0	1.6413	1	0.624099	0	0.299225	0	1.32687	1	0.596661	0	< 0.1	172	78.8	26.636	1	0	1	0	0	0	1	0	0	0	0	0	0
Patient_45	83	F	0.512799	0	0.226375	0	0.611959	0	0.498485	0	0.730859	0	0.779813	0	0.453992	0	1.55288	1	0.964569	0	0.615493	0	0.968804	0	0.494825	0	0.379249	0	0.553492	0	0.591792	0	< 0.1	154	54	22.7694	1	1	1	0	0	0	1	0	1	0	1	0	0
Patient_46	66	F	0.186799	0	0.226188	0	0.170815	0	0.195097	0	0.669172	0	0.320624	0	0.21643	0	2.43126	1	0.856975	0	0.171529	0	1.68987	1	0.409852	0	0.140698	0	1.41737	1	0.427772	0	< 0.1	167	59	21.1553	0	0	1	0	0	0	1	0	0	0	0	0	1
Patient_47	84	M	0.360603	0	0.42918	0	1.08338	1	1.03376	1	0.895797	0	1.1677	1	1.73794	1	1.8617	1	1.58389	1	0.659328	0	1.85605	1	1.67864	1	0.483692	0	1.8163	1	1.60014	1	< 0.1	166	61.5	22.3182	1	1	1	0	0	0	1	0	0	0	0	1	0
Patient_48	91	M	0.428871	0	0.190367	0	0.345747	0	0.509912	0	1.51386	1	0.836817	0	1.13184	1	2.29438	1	1.22606	1	0.497349	0	1.78255	1	1.04327	1	0.743961	0	1.74318	1	1.05854	1	< 0.1	165	61.5	#VALUE!	1	0	0	0	0	0	1	0	0	0	0	0	0
Patient_49	60	M	0.296453	0	0.528375	0	0.439032	0	0.348024	0	0.410813	0	0.656959	0	0.93571	0	2.16413	1	1.31466	1	0.34126	0	1.31305	1	0.677794	0	0.40746	0	1.06355	1	0.807009	0	< 0.1	167	65	23.3067	0	0	1	0	1	1	-	0	0	0	1	0	0
Patient_50	48	M	0.251309	0	0.1875	0	0.296781	0	0.317305	0	0.773297	0	1.75721	1	0.552719	0	2.28057	1	1.56252	1	0.290711	0	1.66471	1	0.883631	0	0.18383	0	1.21524	1	0.779377	0	< 0.1	163	74.5	28.0402	1	0	0	0	0	0	1	0	0	0	0	0	0
Patient_51	81	M	0.73537	0	0.205	0	0.307165	0	0.891767	0	0.923547	0	0.720943	0	1.93777	1	2.18038	1	1.9501	1	0.597019	0	1.44146	1	0.7348	0	0.671917	0	1.05443	1	0.670452	0	< 0.1	174	69	22.7903	0	0	0	0	0	0	1	0	0	0	0	0	0
Patient_52	85	M	0.735895	0	0.206437	0	0.678425	0	0.780027	0	0.365563	0	0.923075	0	0.946533	0	1.9962	1	1.19263	1	0.663476	0	1.2354	1	0.491758	0	0.736599	0	0.875804	0	0.851992	0	0.4	169	67.8	23.7387	0	1	1	1	1	0	1	0	0	0	1	0	0
Patient_53	73	M	0.241031	0	0.248375	0	0.365106	0	0.359114	0	1.59286	1	1.05559	1	0.393551	0	1.7632	1	0.907033	0	0.243591	0	0.842583	0	0.376778	0	0.232458	0	0.724679	0	0.34393	0	< 0.1	163	63.5	23.9	0	0	0	0	0	0	1	0	0	0	0	0	0
Patient_54	71	M	0.242465	0	0.351375	0	0.350854	0	0.379893	0	1.35005	1	0.847236	0	0.689114	0	2.17882	1	1.1143	1	0.293116	0	2.0304	1	0.531743	0	0.290642	0	1.95487	1	0.741081	0	< 0.1	184	77	22.7434	1	1	1	0	0	0	1	0	0	0	0	0	0
Patient_55	77	F	0.458458	0	0.283187	0	0.733425	0	0.588863	0	0.224188	0	1.04279	1	0.859958	0	1.72432	1	2.09648	1	0.3976	0	1.07577	1	1.02778	1	0.474829	0	0.845367	0	1.10161	1	< 0.1	164	70	26.0262	0	0	1	0	0	0	1	0	0	0	1	0	1
Patient_56	75	M	0.241735	0	0.191812	0	0.315687	0	0.308074	0	0.359625	0	0.474506	0	0.761462	0	2.09476	1	0.847008	0	0.216111	0	1.19765	1	0.320341	0	0.307057	0	1.02655	1	0.468622	0	< 0.1	173	98.5	32.9112	1	0	1	0	0	0	-	0	0	0	0	0	0
Patient_58	85	F	0.469402	0	0.26175	0	0.31445	0	0.728438	0	0.324562	0	0.998326	0	1.06464	1	1.25401	1	1.59114	1	0.325796	0	0.589208	0	1.21728	1	0.391381	0	0.432054	0	1.25935	1	< 0.1	150	49	21.7778	1	0	1	0	0	0	1	0	0	0	1	0	0
Patient_59	82	M	0.146426	0	0.17925	0	0.26565	0	0.18287	0	1.46167	1	1.10669	1	0.212604	0	2.38988	1	1.66178	1	0.230076	0	0.989708	0	0.467153	0	0.147836	0	0.845429	0	0.617241	0	< 0.1	174	92	30.3871	1	1	1	0	1	0	1	0	0	0	1	0	1
Patient_60	27	M	0.264699	0	0.313125	0	0.232173	0	0.589229	0	1.48417	1	2.48012	1	1.00021	1	2.36663	1	2.21262	1	0.438432	0	1.74483	1	1.53796	1	0.324498	0	1.48299	1	1.49874	1	< 0.1	175	77	25.1429	0	0	0	0	0	0	1	0	0	0	0	0	0
Patient_61	75	M	0.322338	0	0.3285	0	0.491088	0	1.01187	1	1.98136	1	1.3348	1	0.670794	0	2.45057	1	1.18067	1	0.331153	0	1.92246	1	0.704985	0	0.327605	0	1.71462	1	0.719129	0	< 0.1	161	66	25.462	0	0	0	0	0	0	1	0	0	0	0	0	0
Patient_62	71	M	0.255102	0	0.445937	0	0.420117	0	0.369532	0	1.03248	1	1.68895	1	0.450603	0	2.30626	1	2.92589	1	0.268587	0	1.8789	1	2.52383	1	0.213488	0	1.6398	1	2.50286	1	< 0.1	173	80.5	26.897	1	1	1	0	0	0	-	0	0	0	1	0	1
Patient_64	64	F	0.573467	0	0.340555	0	0.412847	0	0.687545	0	1.92873	1	1.1928	1	0.530342	0	2.21288	1	1.1599	1	0.332006	0	1.94121	1	1.36751	1	0.343802	0	1.77818	1	1.34375	1	< 0.1	160	46.5	#VALUE!	1	1	1	0	0	0	1	0	0	0	1	0	0
Patient_65	74	F	0.12398	0	0.229875	0	0.333961	0	0.144037	0	0.251688	0	0.414287	0	0.24311	0	1.48563	1	0.675246	0	0.127307	0	0.910521	0	0.304988	0	0.119132	0	0.788742	0	0.437677	0	< 0.1	162	66	25.1486	1	1	1	0	0	0	1	0	0	0	1	1	0
Patient_66	83	M	0.906561	0	0.277125	0	0.66725	0	1.02893	1	0.694859	0	1.03452	1	0.832044	0	1.87595	1	1.13561	1	1.00386	1	1.44496	1	0.84457	0	0.788731	0	1.00537	1	0.870415	0	< 0.1	163	71	26.7229	0	0	0	0	0	0	1	0	0	0	1	0	1
Patient_67	86	M	0.291498	0	0.168313	0	0.58757	0	0.339055	0	0.129625	0	0.828237	0	0.373624	0	0.926945	0	1.19252	1	0.253994	0	0.342958	0	0.515698	0	0.270522	0	0.590437	0	0.529231	0	0.1	168	75.5	26.7503	0	0	1	0	0	0	-	0	0	0	0	0	0
Patient_68	37	F	0.658046	0	0.191	0	0.2097	0	0.625241	0	0.307125	0	0.396405	0	0.733937	0	2.0197	1	1.18224	1	0.467549	0	1.47921	1	0.473773	0	0.573689	0	1.2753	1	0.387136	0	< 0.1	154	62.5	26.3535	0	0	1	0	0	0	-	0	0	0	0	0	0
Patient_69	57	F	0.762599	0	0.622055	0	0.688354	0	0.866038	0	0.815234	0	0.701055	0	1.55821	1	2.3302	1	1.85295	1	0.675738	0	2.01302	1	0.885203	0	0.59134	0	1.5973	1	0.986821	0	< 0.1	164	85.8	31.9007	1	0	1	0	0	0	1	0	0	0	0	0	0
Patient_70	53	F	0.325645	0	0.424938	0	0.0212855	0	0.795724	0	1.47623	1	0.0569469	0	1.08924	1	2.33832	1	0.0912046	0	0.331388	0	2.18002	1	0.0575491	0	0.262198	0	1.8758	1	0.0266577	0	< 0.1	168	65.5	23.2072	1	0	0	0	0	0	1	0	0	0	0	0	0
Patient_71	85	M	0.288132	0	0.244125	0	0.216678	0	0.25642	0	0.476211	0	0.575424	0	0.380359	0	2.31582	1	1.97195	1	0.244367	0	1.80152	1	0.444077	0	0.287971	0	1.33168	1	0.535552	0	< 0.1	170	74	25.6055	0	0	1	0	0	0	1	0	0	0	1	0	0
Patient_72	60	M	0.397385	0	0.118313	0	0.491465	0	0.359346	0	1.32516	1	1.36507	1	0.944851	0	2.21463	1	1.7169	1	0.378972	0	2.03277	1	1.17159	1	0.448438	0	1.82418	1	1.26693	1	< 0.1	177	81	25.8546	1	0	1	0	0	0	1	1	0	0	1	0	0
Patient_73	93	M	0.573835	0	0.215562	0	0.344406	0	0.581184	0	1.19635	1	1.02855	1	0.601848	0	2.12007	1	1.02532	1	0.456678	0	1.53783	1	0.49475	0	0.449768	0	1.31074	1	0.450894	0	< 0.1	180	71	21.9136	1	0	0	0	0	0	1	0	0	0	0	0	0
Patient_74	78	F	0.275619	0	0.137125	0	0.426237	0	0.337939	0	0.466898	0	0.433462	0	0.397463	0	1.93088	1	1.13594	1	0.239786	0	1.27171	1	0.374818	0	0.288395	0	0.761304	0	0.413884	0	0.1	150	56.5	#VALUE!	0	0	1	0	0	0	1	0	0	0	0	0	0
Patient_75	84	M	0.157569	0	0.125375	0	0.266789	0	0.153182	0	0.149375	0	0.577201	0	0.566639	0	1.56807	1	1.62987	1	0.160918	0	0.534271	0	0.796707	0	0.182816	0	0.371617	0	0.52835	0	< 0.1	168	88	31.1791	1	1	1	0	0	0	1	0	0	0	0	1	0
Patient_76	51	F	0.534726	0	0.584578	0	0.610973	0	0.968849	0	1.28379	1	1.07691	1	0.663651	0	1.90845	1	0.768453	0	0.387903	0	1.43696	1	0.45758	0	0.682115	0	1.23662	1	0.406564	0	< 0.1	160	53.5	20.8984	1	0	0	0	0	0	-	0	0	0	1	0	0
Patient_77	64	M	0.948018	0	0.18575	0	0.670932	0	0.815768	0	0.814352	0	0.810219	0	1.07353	1	2.18001	1	1.14108	1	0.564261	0	1.68265	1	0.598115	0	0.891661	0	1.36974	1	0.572162	0	< 0.1	170	56.5	#VALUE!	0	0	1	0	0	0	1	0	0	0	0	0	0
Patient_78	53	M	0.628111	0	0.185188	0	0.849279	0	0.67409	0	1.01479	1	1.69212	1	0.941547	0	2.3497	1	2.77654	1	0.556962	0	1.78446	1	1.49248	1	0.69615	0	1.56366	1	1.44788	1	0.2	180	100	30.8642	1	1	1	0	0	0	1	0	0	0	1	0	0
Patient_79	56	F	0.151687	0	0.155688	0	0.155301	0	0.138453	0	0.139813	0	0.153386	0	0.181611	0	0.170875	0	0.189817	0	0.127928	0	0.125625	0	0.105174	0	0.110195	0	0.121563	0	0.0869232	0	< 0.1	150	43	19.1111	0	0	1	0	0	1	1	0	1	1	1	0	0
Patient_80	46	M	0.552971	0	0.143937	0	0.150976	0	0.945098	0	1.58354	1	0.445521	0	1.88318	1	2.27263	1	0.608232	0	0.606496	0	2.16983	1	0.358947	0	0.6728	0	2.06366	1	0.36911	0	< 0.1	175	84	27.4286	0	0	1	0	0	0	1	0	0	0	0	0	0
Patient_82	88	F	0.241987	0	0.376125	0	0.365696	0	0.317457	0	0.31	0	0.688331	0	0.246534	0	0.718758	0	0.913185	0	0.247475	0	0.177271	0	0.634026	0	0.328931	0	0.548562	0	0.649159	0	< 0.1	151	54.5	23.9025	1	1	1	0	0	0	1	0	0	0	1	0	1
Patient_83	84	M	0.597528	0	0.204125	0	1.05797	1	0.728165	0	1.28229	1	1.08486	1	0.943134	0	2.2872	1	1.35004	1	0.356924	0	1.81583	1	0.827935	0	0.537263	0	1.58616	1	1.22103	1	< 0.1	165	55	20.202	0	1	1	0	0	0	1	0	0	0	1	0	0
Patient_85	80	M	0.592317	0	0.643328	0	1.02365	1	1.11741	1	1.00029	1	1.23487	1	1.70126	1	2.1122	1	2.6894	1	0.782475	0	1.9139	1	1.44699	1	0.507442	0	1.69366	1	1.43361	1	< 0.1	172	84	28.3937	1	0	0	0	0	0	1	0	0	0	0	0	0
Patient_89	51	M	0.293785	0	0.186375	0	1.02274	1	0.41679	0	0.555586	0	1.0332	1	0.496957	0	0.921508	0	1.37557	1	0.433854	0	0.271021	0	0.76867	0	0.382719	0	0.511875	0	0.846881	0	< 0.1	163	73	27.4756	1	0	1	0	0	0	-	0	1	1	1	1	0
Patient_90	81	M	0.210682	0	0.702953	0	0.61588	0	0.195125	0	1.53285	1	0.974986	0	0.241521	0	2.42063	1	1.35588	1	0.206876	0	1.71733	1	1.18629	1	0.259869	0	1.40879	1	1.06504	1	0.1	164	69	25.6544	0	1	1	0	0	0	1	0	0	0	0	0	1
Patient_91	73	M	0.327029	0	0.246812	0	0.709249	0	0.36593	0	0.320562	0	0.672379	0	0.553898	0	2.1807	1	1.02824	1	0.246697	0	1.43346	1	0.617163	0	0.295057	0	1.32398	1	0.79751	0	< 0.1	172	62	20.9573	0	1	1	1	0	0	1	0	0	0	1	1	0
Patient_92	85	M	0.224566	0	0.229	0	0.692581	0	0.345752	0	0.701289	0	0.688617	0	0.40459	0	2.13095	1	1.15087	1	0.245765	0	0.952021	0	0.734114	0	0.317862	0	0.776288	0	0.768869	0	< 0.1	165	83	30.4867	1	1	1	0	1	0	1	0	0	0	0	0	0
Patient_93	52	F	1.16905	1	0.128125	0	0.330415	0	0.704016	0	0.126875	0	0.303539	0	1.31184	1	0.220938	0	0.425721	0	0.656482	0	0.190625	0	0.268161	0	0.911151	0	0.20575	0	0.281563	0	< 0.1	170	82	28.3737	0	0	0	0	0	0	1	0	1	1	0	0	0
Patient_95	85	M	0.448908	0	0.11725	0	0.318826	0	0.567866	0	0.2375	0	0.36717	0	0.675917	0	2.03995	1	1.16758	1	0.793647	0	0.973083	0	0.328206	0	0.718011	0	0.649476	0	0.305638	0	< 0.1	170	99.5	34.4291	1	0	1	0	0	0	1	0	0	0	1	0	0
Patient_96	84	F	0.294286	0	0.152438	0	0.700525	0	0.316957	0	0.372063	0	1.02716	1	0.407024	0	1.52982	1	1.42312	1	0.268817	0	0.694958	0	0.624381	0	0.318874	0	0.725851	0	0.680659	0	< 0.1	155	75.5	31.4256	1	1	1	0	0	0	1	0	0	0	1	0	0
Patient_97	60	F	0.605852	0	0.13175	0	0.626121	0	1.04331	1	0.121313	0	0.598477	0	1.03642	1	1.85051	1	1.13973	1	0.776734	0	0.335083	0	0.575927	0	0.704094	0	0.586938	0	0.602011	0	< 0.1	163	67	25.2174	0	1	1	0	1	0	1	0	1	1	0	0	0
Patient_98	84	M	0.26432	0	0.200437	0	0.796213	0	0.467973	0	2.14623	1	2.34649	1	0.882983	0	2.42738	1	3.05939	1	0.321452	0	2.12827	1	1.6493	1	0.297455	0	1.9131	1	1.63683	1	< 0.1	165	68	24.977	0	0	1	0	0	0	1	0	0	0	1	0	1
Patient_99	87	M	0.180257	0	0.161938	0	0.651297	0	0.265402	0	0.172563	0	0.556057	0	0.253642	0	0.977258	0	1.0423	1	0.16418	0	0.249083	0	0.494906	0	0.168093	0	0.535687	0	0.464598	0	< 0.1	167	66	23.6652	1	0	0	0	0	0	1	1	0	0	0	0	0
Patient_100	45	F	0.411054	0	0.133875	0	0.646947	0	0.586425	0	0.470648	0	0.784334	0	1.03381	1	2.10601	1	1.09429	1	0.59291	0	1.94358	1	0.887724	0	0.565234	0	1.97354	1	1.04032	1	< 0.1	170	107	37.0242	0	0	1	0	0	0	1	0	0	0	1	0	0
Patient_102	77	F	0.247874	0	0.305437	0	0.543552	0	0.385844	0	0.336938	0	0.648769	0	0.521113	0	1.57482	1	0.897439	0	0.316716	0	0.844083	0	0.314116	0	0.355687	0	0.545038	0	0.364411	0	< 0.1	148	86	39.2622	1	1	1	0	0	0	-	0	0	0	1	0	0
Patient_103	74	M	0.406243	0	0.240875	0	0.582611	0	0.538911	0	0.835539	0	0.641832	0	1.17608	1	2.31257	1	1.08698	1	0.516056	0	1.33002	1	0.503854	0	0.596422	0	1.05916	1	0.623003	0	< 0.1	167	96	34.4222	0	0	1	0	0	0	1	0	0	0	0	0	0
Patient_104	64	M	0.213681	0	0.129375	0	0.453814	0	0.4112	0	0.352312	0	1.13284	1	0.406264	0	1.80713	1	1.21978	1	0.264007	0	1.15933	1	0.599081	0	0.295752	0	1.03748	1	0.654183	0	< 0.1	160	86.5	33.7891	1	0	1	0	0	0	-	0	0	0	1	0	0
Patient_105	77	M	0.569452	0	1.37255	1	0.550099	0	1.08091	1	1.40023	1	0.78252	0	1.29953	1	1.65453	1	1.1046	1	1.11611	1	1.74315	1	0.552074	0	0.505678	0	1.61029	1	0.561561	0	< 0.1	170	87.5	#VALUE!	1	0	1	0	0	0	1	0	0	0	0	0	0
Patient_106	79	M	0.45618	0	0.220062	0	0.560922	0	0.448891	0	1.18879	1	0.896421	0	0.482384	0	1.58828	1	1.36468	1	0.612546	0	1.4999	1	1.05665	1	0.536661	0	1.52966	1	0.980135	0	< 0.1	163	65	24.4646	1	0	1	0	0	0	1	0	0	0	1	0	1
Patient_107	76	M	0.319253	0	0.125125	0	0.644654	0	0.376851	0	0.31375	0	0.739035	0	0.479449	0	1.49266	1	1.77049	1	0.279143	0	0.783333	0	0.843742	0	0.49651	0	0.885976	0	0.853966	0	< 0.1	173	81	27.0641	0	0	1	0	0	0	1	0	0	0	1	0	0
Patient_110	64	M	0.2765	0	0.599578	0	0.812632	0	0.527501	0	0.804727	0	0.965328	0	0.50469	0	1.82141	1	1.26753	1	0.282247	0	1.87827	1	1.07449	1	0.364661	0	1.69785	1	1.02252	1	< 0.1	172	87	29.4078	1	0	1	0	0	0	1	1	0	0	1	0	1
Patient_111	72	M	0.316303	0	0.157062	0	1.09012	1	0.443266	0	0.543148	0	1.35766	1	0.490758	0	1.39997	1	1.75107	1	0.650884	0	1.32583	1	1.46268	1	0.284908	0	0.843538	0	1.41569	1	< 0.1	161	80	30.863	1	1	1	1	1	0	1	0	0	0	1	0	0
Patient_112	84	F	0.326714	0	0.326625	0	0.760961	0	0.494492	0	0.536023	0	0.73337	0	0.831285	0	1.64447	1	1.21863	1	0.385956	0	1.28671	1	0.582045	0	0.364086	0	1.08891	1	0.80849	0	< 0.1	170	66	22.8374	0	0	0	0	0	0	1	0	0	0	1	0	0
Patient_113	59	M	0.806034	0	0.678578	0	1.11323	1	1.04687	1	0.940914	0	1.12078	1	1.16954	1	1.84391	1	1.44246	1	1.08288	1	1.77496	1	1.42296	1	1.30831	1	1.44154	1	1.36496	1	< 0.1	170	66.5	23.0104	1	0	1	0	0	0	1	0	0	0	1	0	0
Patient_114	86	M	0.202716	0	0.172437	0	0.467323	0	0.241768	0	0.454086	0	0.517861	0	0.2999	0	1.60397	1	1.20164	1	0.253061	0	1.41415	1	0.548173	0	0.250734	0	1.13798	1	0.575625	0	< 0.1	165	85	31.2213	0	1	1	0	0	0	1	0	0	0	0	0	0
Patient_115	58	M	0.615452	0	0.270313	0	0.709384	0	0.707612	0	0.722602	0	1.06328	1	1.80592	1	2.28884	1	1.81306	1	1.04484	1	1.79746	1	1.0327	1	0.753374	0	1.62829	1	0.982971	0	< 0.1	165	99	36.3636	1	0	1	0	0	0	-	0	0	0	0	0	0
Patient_116	59	F	0.516364	0	0.103438	0	0.515933	0	0.464292	0	0.432586	0	0.73243	0	1.05082	1	2.23897	1	1.09827	1	0.392785	0	1.60827	1	0.434101	0	0.467934	0	1.48023	1	0.593749	0	< 0.1	144	51	24.5949	1	0	1	0	1	0	1	1	1	1	0	0	1
Patient_118	85	M	1.1238	1	0.157562	0	1.19176	1	0.551072	0	0.798164	0	1.34916	1	1.2942	1	2.52772	1	1.76643	1	0.278679	0	1.14896	1	1.06429	1	0.689697	0	0.930538	0	1.30575	1	< 0.1	180	81	25	1	0	1	0	0	0	1	0	1	0	0	0	0
Patient_119	70	F	0.361322	0	0.112812	0	0.263241	0	0.366595	0	0.116125	0	0.539516	0	0.406849	0	1.78903	1	1.1595	1	0.352343	0	0.784833	0	0.604762	0	0.389794	0	0.452663	0	0.467089	0	< 0.1	163	65.5	24.6528	0	1	1	1	0	0	1	0	1	0	1	1	0
Patient_120	78	M	0.550049	0	0.220438	0	0.870595	0	0.968668	0	0.226562	0	1.30762	1	0.721629	0	1.55928	1	2.13816	1	0.649032	0	1.47727	1	2.3477	1	0.595455	0	1.15998	1	1.68264	1	0.1	163	76.5	28.793	1	1	1	0	0	0	-	0	0	0	1	0	0
Patient_121	47	M	1.41791	1	0.129688	0	0.50617	0	1.26118	1	0.24075	0	0.565986	0	1.54893	1	1.77428	1	1.03222	1	1.8669	1	1.27496	1	0.759274	0	1.41051	1	1.0791	1	0.667765	0	< 0.1	174	59	19.4874	1	1	1	0	0	0	1	0	1	0	1	0	1
Patient_122	43	F	0.256374	0	0.14675	0	0.235892	0	0.643289	0	0.35275	0	0.279375	0	0.721536	0	2.05259	1	0.695818	0	0.453415	0	1.50752	1	0.350615	0	0.361954	0	1.03116	1	0.303447	0	< 0.1	168	87	30.8248	0	0	1	0	0	1	1	0	0	0	0	1	0
Patient_123	80	M	0.176998	0	0.218688	0	0.895875	0	1.13678	1	1.47879	1	2.10988	1	0.955169	0	2.24272	1	1.72543	1	0.375633	0	1.60233	1	1.30877	1	0.405099	0	1.59679	1	1.45145	1	< 0.1	156	74	30.4076	1	1	1	0	0	0	1	0	0	0	0	0	0
Patient_124	57	M	0.3972	0	0.129188	0	0.867804	0	0.445251	0	0.359687	0	0.845131	0	1.0922	1	1.60934	1	1.08853	1	0.426478	0	1.70977	1	0.639189	0	0.39805	0	1.31829	1	0.779265	0	< 0.1	173	91	30.4053	1	1	1	0	0	0	1	0	1	1	0	1	0
Patient_125	55	M	0.4879	0	0.217188	0	0.517159	0	0.495262	0	0.896602	0	0.577314	0	0.620845	0	1.95116	1	1.07798	1	0.7189	0	1.06377	1	0.623774	0	0.524802	0	0.716976	0	0.638209	0	< 0.1	174	63	20.8086	0	0	0	0	0	0	1	0	0	0	0	0	0
Patient_126	87	F	0.184741	0	0.132438	0	0.491534	0	0.201366	0	0.151188	0	0.551579	0	0.417557	0	1.91478	1	0.784147	0	0.222864	0	0.656458	0	0.37133	0	0.175372	0	0.386226	0	0.43145	0	< 0.1	170	61	21.1073	1	0	1	0	0	0	-	0	0	0	1	1	0
Patient_127	64	M	0.244235	0	0.125375	0	0.569975	0	0.359917	0	0.595836	0	1.11797	1	0.479197	0	2.18509	1	2.06638	1	0.368956	0	1.60127	1	1.34689	1	0.380582	0	1.24491	1	0.925656	0	< 0.1	165	73	26.8136	0	1	1	0	1	1	1	0	0	0	0	0	0
Patient_128	68	F	0.399603	0	0.1275	0	0.674781	0	0.526488	0	0.863039	0	1.19213	1	0.515427	0	2.12359	1	1.26044	1	0.424072	0	1.83802	1	0.762642	0	0.373599	0	1.39266	1	0.807721	0	< 0.1	157	65	26.3702	0	0	0	0	0	0	1	0	0	0	1	1	0
Patient_129	80	M	0.192837	0	0.195312	0	0.251585	0	0.327201	0	0.503711	0	0.665092	0	0.554567	0	2.13103	1	1.89853	1	0.252985	0	1.69196	1	1.48006	1	0.235965	0	1.45316	1	1.50073	1	0.3	169	93	32.5619	1	1	0	0	0	0	1	0	0	0	1	1	0
Patient_130	68	M	0.201133	0	0.124625	0	0.723522	0	0.2742	0	0.453023	0	1.04384	1	0.46781	0	2.12453	1	1.32606	1	0.24491	0	1.97165	1	1.04873	1	0.243081	0	1.50016	1	1.01381	1	< 0.1	170	74.5	25.7785	1	1	0	0	0	0	1	0	0	0	0	0	0
Patient_131	77	M	0.296321	0	0.15225	0	0.706921	0	0.440261	0	0.450461	0	0.729798	0	0.460376	0	2.14672	1	1.62352	1	0.316249	0	1.75969	1	0.944442	0	0.372888	0	1.53123	1	0.850878	0	< 0.1	164	66	24.539	1	0	1	0	0	0	1	0	0	0	1	1	0
Patient_132	46	M	0.576202	0	0.124875	0	0.936697	0	0.768436	0	1.25923	1	1.12492	1	1.30295	1	2.10478	1	1.3392	1	0.593661	0	1.52119	1	1.04664	1	1.02121	1	1.40104	1	0.976187	0	< 0.1	170	67.5	23.3564	0	0	1	0	0	0	-	0	0	0	1	0	1
Patient_133	91	M	0.80656	0	0.137937	0	0.858745	0	0.661316	0	0.138875	0	0.761263	0	0.465702	0	1.59941	1	1.01751	1	0.460571	0	1.30601	1	0.680852	0	0.403719	0	1.21898	1	0.478869	0	0.1	170	58.5	20.2422	0	1	1	0	1	0	1	0	0	0	1	1	0
Patient_134	77	F	0.247792	0	0.112312	0	0.351341	0	0.925575	0	1.88373	1	1.00196	1	0.374432	0	2.34991	1	0.946596	0	0.320366	0	1.68619	1	0.70912	0	0.229274	0	1.49816	1	0.495593	0	< 0.1	154	79	33.3108	1	0	1	0	0	0	1	0	0	0	0	0	0
Patient_135	34	F	0.920159	0	0.15325	0	0.389739	0	0.99113	0	1.30766	1	0.775554	0	1.45733	1	2.40697	1	1.05689	1	0.635957	0	2.01069	1	0.679216	0	0.545534	0	1.90879	1	0.474127	0	< 0.1	165	62	22.7732	0	0	1	0	0	0	1	0	0	0	0	1	0
Patient_136	82	M	0.341905	0	0.149125	0	0.95421	0	0.895256	0	0.887727	0	1.0517	1	1.2333	1	1.99578	1	1.63314	1	0.469516	0	1.02782	1	1.11839	1	0.378687	0	0.810976	0	0.666886	0	< 0.1	166	61	22.1367	0	0	0	0	0	0	1	0	0	0	1	0	0
Patient_138	69	M	0.754197	0	0.36875	0	0.672616	0	0.632677	0	0.567961	0	0.7529	0	1.50057	1	1.97884	1	1.24156	1	0.788772	0	1.45269	1	1.06703	1	0.584281	0	1.40466	1	0.740773	0	< 0.1	160	79	30.8594	0	1	1	0	0	0	1	0	0	0	1	0	0
Patient_139	83	M	0.300206	0	0.198813	0	0.843271	0	0.348621	0	0.343187	0	1.63478	1	0.873095	0	2.30397	1	1.46632	1	0.299611	0	1.35951	1	1.20583	1	0.274184	0	1.04891	1	0.885834	0	< 0.1	170	100	34.6021	1	0	1	0	0	0	1	0	0	0	1	0	0
Patient_140	47	F	0.507901	0	0.181188	0	0.467415	0	0.85904	0	0.604148	0	0.791831	0	0.734837	0	2.37747	1	1.08923	1	0.457253	0	2.11182	1	0.755207	0	0.32276	0	1.70698	1	0.515241	0	< 0.1	150	62	27.5556	0	1	1	0	0	0	1	0	0	0	0	0	0
Patient_141	37	F	0.577495	0	0.612703	0	0.31828	0	1.3872	1	1.67235	1	2.48372	1	0.663486	0	2.54916	1	2.83802	1	0.627171	0	2.10163	1	1.81311	1	0.511272	0	1.77841	1	1.84384	1	< 0.1	152	62	26.8352	0	0	0	0	0	0	1	0	1	0	0	0	0
Patient_142	71	F	1.16812	1	0.121125	0	0.518845	0	1.00984	1	0.913289	0	0.941382	0	1.06792	1	2.55803	1	1.64889	1	0.79527	0	2.08732	1	0.928244	0	1.16397	1	1.60866	1	0.612807	0	< 0.1	158	86	34.4496	0	0	1	0	0	0	1	0	0	0	0	0	1
Patient_143	65	M	0.483533	0	0.129188	0	0.875665	0	0.616981	0	0.571461	0	1.07264	1	1.16588	1	1.78741	1	1.44842	1	1.05153	1	1.07676	1	1.15613	1	0.909042	0	0.822476	0	0.974448	0	< 0.1	165	61	22.4059	0	1	0	0	1	0	1	0	0	0	1	0	0
[truncated: 31 more columns]

## Sheet: Legends
Yes	1
No	0
Reactive	1
Not reactive	0
Total Ig's Reference values (mg/dL)	IgG	565-1765
(columns EV, EW and EX)	IgM	55-375
	IgA	85-385
HCW	Health care workers
NHR	Nursing home residents
Positive	1
Negative	0
